# Supplementary material for: High-Throughput and Site-Specific N-Glycosylation Analysis of Human Alpha-1-Acid Glycoprotein Offers a Great Potential for New Biomarker Discovery
Source: Mol Cell Proteomics. 2021 Jan 23;20:100044. doi: 10.1074/mcp.RA120.002433 (PMC7950198; doi:10.1074/mcp.RA120.002433)
Supplement: Supplemental Data 1 [file mmc2.xlsx]

## Sheet: Sheet 1
Sample ID	Age	Sex	Hyperglycemia	Plate	I1 BiAnt	I1 TriAnt	I1 TetraAnt	I1 F	I1 S1/1	I1 S3/4	I1 S2/3	I1 S1/2	I1 S1/3	I1,2 BiAnt	I1,2 TriAnt	I1,2 TetraAnt	I1,2 F	I1,2 S1/1	I1,2 S3/4	I1,2 S2/3	I1,2 S1/2	I1,2 S1/3	II1,2 BiAnt	II1,2 TriAnt	II1,2 TetraAnt	II1,2 F	II1,2 S1/1	II1,2 S3/4	II1,2 S2/3	II1,2 S1/2	II1,2 S1/3	III1,2 BiAnt	III1,2 TriAnt	III1,2 TetraAnt	III1,2 F	III1,2 S1/1	III1,2 S3/4	III1,2 S2/3	III1,2 S1/2	III1,2 S1/3	III1,2 S1/4	IV1 BiAnt	IV1 TriAnt	IV1 TetraAnt	IV1 F	IV1 S1/1	IV1 S3/4	IV1 S2/3	IV1 S1/2
H_001	55	F	0	1										0.211574	0.728225	0.0608842	0.0831012	0.577904	0.0354917	0.25798	0.0786842	0.0491803	0.332621	0.630737	0.0342849	0.0979188	0.78047	0.0342849	0.126284	0.0301666	0.0276585	0.108418	0.268586	0.623779	0.0811407	0.334041	0.42506	0.124068	0.0225921	0.0710419	0.0228536	0.029185	0.35416	0.613768	0.119368	0.406172	0.266268	0.118303	0.165053
H_002	46	F	1	1	0.191325	0.749036	0.0584647	0.144597	0.665891	0.0416929	0.166986	0.0679012	0.0536058	0.154681	0.771001	0.0711498	0.127629	0.565003	0.0430134	0.272161	0.0715105	0.0470967	0.351171	0.619539	0.0283053	0.127236	0.806037	0.0283053	0.10925	0.0319027	0.0237123	0.0921763	0.327442	0.577197	0.0960135	0.307872	0.410525	0.160631	0.0320626	0.0634505	0.0212005	0.02729	0.332799	0.63672	0.170163	0.405078	0.273059	0.113154	0.161831
H_003	68	F	0	1	0.18374	0.764704	0.0515831	0.151778	0.684141	0.0426507	0.150376	0.0567822	0.0612323	0.164491	0.779318	0.0548198	0.134215	0.580212	0.0320071	0.27653	0.0663363	0.043991	0.351303	0.619465	0.0282572	0.133261	0.806955	0.0282572	0.104695	0.0312004	0.0279463	0.119081	0.300576	0.579105	0.110549	0.316369	0.412858	0.146622	0.0242253	0.0751795	0.0228338	0.0257732	0.336526	0.634727	0.182043	0.41062	0.269376	0.111952	0.163379
H_004	41	F	0	1	0.212473	0.736268	0.0506839	0.127024	0.67268	0.0401856	0.155435	0.0678794	0.0593022	0.193218	0.739217	0.0669065	0.11235	0.574458	0.0391229	0.257339	0.0834441	0.0447341	0.368386	0.599629	0.0310043	0.11199	0.797586	0.0310043	0.109216	0.0322932	0.0288107	0.130239	0.339279	0.526229	0.0867403	0.33475	0.359161	0.163236	0.0288213	0.0809803	0.0273401	0.0322352	0.373707	0.591457	0.154074	0.39677	0.252287	0.125961	0.174608
H_005	37	F	0	1	0.176308	0.745535	0.0747046	0.0735851	0.677099	0.0606331	0.148838	0.0618972	0.0463216	0.161962	0.766053	0.0694028	0.071556	0.566747	0.0429225	0.263653	0.0726741	0.0528966	0.344479	0.623141	0.0308613	0.0776694	0.783577	0.0308613	0.129822	0.0305213	0.0246425	0.15491	0.345592	0.494292	0.0490297	0.374563	0.322445	0.163771	0.0344967	0.0734378	0.0228797	0.0328082	0.403692	0.561906	0.0990065	0.424327	0.240457	0.132483	0.157657
H_006	54	M	0	1	0.14116	0.771035	0.0835347	0.113472	0.657971	0.0632875	0.166649	0.0572711	0.0489485	0.10615	0.804467	0.0818443	0.107608	0.564613	0.0499101	0.273105	0.0652853	0.0455271	0.259059	0.707588	0.0286067	0.113457	0.790587	0.0286067	0.133817	0.022787	0.0235674	0.0775426	0.339652	0.578592	0.0820882	0.329745	0.38461	0.162837	0.034493	0.0600085	0.0224084	0.0285421	0.348829	0.619669	0.128892	0.42458	0.272308	0.111813	0.147357
H_007	61	F	0	1										0.163199	0.763177	0.0709896	0.144178	0.589256	0.0470163	0.262694	0.0626434	0.0370317	0.318324	0.628743	0.0479482	0.143553	0.781862	0.0479482	0.100366	0.0251661	0.0401631	0.102862	0.251762	0.647046	0.112891	0.32538	0.439302	0.105459	0.0218375	0.078773	0.0298365	0.0273601	0.370809	0.599563	0.199475	0.456269	0.260017	0.110501	0.133355
H_008	41	F	1	1	0.189913	0.764985	0.0457827	0.13362	0.715235	0.0398976	0.134652	0.0558519	0.0513649	0.165377	0.728	0.101329	0.131607	0.519698	0.0653923	0.270133	0.0880418	0.0540945	0.340301	0.616959	0.0397646	0.124481	0.792072	0.0397646	0.104914	0.0278338	0.0326741	0.105318	0.264194	0.631505	0.113936	0.328663	0.426607	0.113843	0.0219416	0.0785878	0.0302399	0.0290286	0.394499	0.574839	0.157705	0.434431	0.248247	0.123126	0.15181
H_009	52	F	0	1	0.169785	0.766827	0.0621499	0.156145	0.700231	0.0401176	0.150376	0.0629309	0.0439364	0.119647	0.79713	0.0771449	0.147549	0.595038	0.0484984	0.258893	0.0616613	0.0344746	0.331315	0.638797	0.0283343	0.141374	0.83481	0.0283343	0.091068	0.023877	0.019762	0.106383	0.346559	0.542398	0.107712	0.367793	0.36184	0.156805	0.0313451	0.0554423	0.0208316	0.0261022	0.365052	0.606524	0.179575	0.480082	0.255132	0.103953	0.119755
H_010	56	F	1	2	0.158946	0.784543	0.0528534	0.167183	0.730116	0.0436942	0.110277	0.0604313	0.04718	0.192134	0.692778	0.12353	0.15715	0.512062	0.0831883	0.242882	0.126809	0.037945	0.343498	0.623162	0.031644	0.141806	0.806447	0.031644	0.0960095	0.0250632	0.0422446											0.0270424	0.388647	0.579282	0.184325	0.464199	0.245946	0.117172	0.137849
H_011	18	M	0	1	0.157661	0.789221	0.0534589	0.151234	0.727165	0.0375311	0.139278	0.0538281	0.0407323	0.134885	0.785093	0.0752135	0.143156	0.576061	0.0462651	0.26839	0.068899	0.0390432	0.357687	0.615437	0.0263204	0.133009	0.823093	0.0263204	0.0981528	0.0296421	0.0216422	0.139852	0.347165	0.507929	0.101078	0.33657	0.355562	0.170458	0.0322268	0.071925	0.0263037	0.0315828	0.401585	0.565254	0.174477	0.432589	0.246223	0.12626	0.148478
H_012	77	F	1	1	0.16074	0.794228	0.0463109	0.124156	0.698505	0.0336857	0.154223	0.0581594	0.05262	0.122282	0.798778	0.073369	0.122194	0.54053	0.0429099	0.295848	0.0695903	0.0494522	0.330064	0.636196	0.0316809	0.11876	0.797842	0.0316809	0.114673	0.027441	0.0271274	0.106633	0.296685	0.595712	0.115623	0.320941	0.403065	0.136738	0.0277453	0.0753189	0.0331576	0.0265933	0.372737	0.598527	0.144029	0.392138	0.253336	0.120872	0.188052
H_013	71	M	0	2	0.24075	0.707459	0.0555996	0.103333	0.674675	0.0426709	0.146066	0.0804802	0.0532696	0.236771	0.692913	0.0585285	0.081432	0.593255	0.0354813	0.243657	0.0833855	0.0440898	0.378031	0.583281	0.0399842	0.0989299	0.815997	0.0399842	0.0968617	0.0287179	0.021107	0.0967138	0.273937	0.625984	0.0576618	0.321522	0.439185	0.137443	0.0232226	0.0565174	0.0160271	0.0269774	0.318553	0.656411	0.120878	0.41818	0.279733	0.101144	0.161858
H_014	58	F	1	1	0.155858	0.765543	0.0754639	0.195846	0.673018	0.0519642	0.155289	0.0664728	0.0487679	0.118566	0.789363	0.0852166	0.174625	0.555475	0.0522375	0.282729	0.0706966	0.0369653	0.29394	0.668695	0.0336694	0.161594	0.821825	0.0336694	0.0952634	0.0238226	0.0228518	0.0864032	0.345275	0.563746	0.134993	0.333119	0.375979	0.165362	0.0381868	0.0579194	0.0222567	0.0247177	0.305438	0.666485	0.219267	0.410109	0.282798	0.100169	0.157059
H_015	79	F	1	1	0.190816	0.743996	0.0632765	0.18348	0.700016	0.0408871	0.142031	0.0695973	0.0448331	0.195643	0.731189	0.0722016	0.164948	0.627233	0.0459379	0.222917	0.0741707	0.0285481	0.313461	0.657557	0.0269895	0.168963	0.846835	0.0269895	0.0831793	0.0228497	0.0175704	0.113229	0.366232	0.514165	0.126073	0.38668	0.341552	0.163509	0.0352243	0.0474179	0.0175216	0.0278547	0.342873	0.626238	0.213642	0.460651	0.270731	0.101523	0.125201
H_016	37	F	1	1	0.188982	0.766844	0.0449839	0.126209	0.729927	0.0355506	0.128087	0.0579794	0.0466006	0.187977	0.741713	0.0692009	0.120875	0.574049	0.0417679	0.260103	0.0804502	0.0426009	0.368719	0.606224	0.0249277	0.118858	0.810342	0.0249277	0.106356	0.0326459	0.0253082	0.144551	0.329874	0.521893	0.0913283	0.353402	0.364053	0.160747	0.0259866	0.0708306	0.0203314	0.033397	0.397988	0.566755	0.160812	0.432717	0.245441	0.127905	0.151339
H_017	67	F	0	1	0.128168	0.82499	0.0484494	0.219276	0.712821	0.0339714	0.155855	0.0425317	0.0523251	0.105111	0.80001	0.0868191	0.193129	0.578406	0.0536814	0.260579	0.0725126	0.0331312	0.284979	0.685994	0.0259576	0.180191	0.84063	0.0259576	0.0895381	0.0202377	0.0214799	0.0667346	0.305591	0.625689	0.15776	0.31469	0.437267	0.151147	0.0215219	0.0535821	0.0205007	0.0234098	0.307715	0.665674	0.251847	0.446014	0.266853	0.0968862	0.142307
H_018	61	F	1	1	0.197264	0.746739	0.0551687	0.160355	0.671406	0.0447934	0.148595	0.0652609	0.0643215	0.174587	0.753478	0.0700369	0.139322	0.556401	0.0428857	0.273269	0.0823468	0.0438171	0.341696	0.625385	0.0312657	0.134494	0.80261	0.0312657	0.105427	0.02952	0.0297838	0.113858	0.309056	0.575266	0.112714	0.300762	0.410754	0.147466	0.0269334	0.0817096	0.0295579	0.0301143	0.363579	0.603588	0.194053	0.395737	0.250209	0.121741	0.180163
H_019	73	F	1	1	0.218961	0.733363	0.0473846	0.148432	0.692816	0.033989	0.148745	0.0716608	0.0500782	0.215223	0.73243	0.0537044	0.13124	0.605486	0.0315046	0.248824	0.074693	0.0388735	0.365804	0.60714	0.026638	0.136192	0.827929	0.026638	0.0939922	0.0294437	0.0205708	0.140162	0.326108	0.530416	0.097929	0.343665	0.379553	0.15952	0.0284625	0.064199	0.0200634	0.0314818	0.366319	0.59944	0.181673	0.427556	0.255575	0.116815	0.153927
H_020	70	M	0	2	0.165057	0.7839	0.04483	0.170817	0.708038	0.0355213	0.143458	0.0552957	0.0507605	0.148379	0.796072	0.0529428	0.150271	0.600223	0.0319314	0.266185	0.0625275	0.0396168	0.342156	0.630011	0.0246116	0.131268	0.797763	0.0246116	0.114512	0.03061	0.0288942	0.126985	0.306491	0.561838	0.125381	0.327937	0.395337	0.146009	0.0248427	0.0737673	0.0263693	0.0252899	0.369284	0.602467	0.19501	0.371302	0.246139	0.130938	0.194954
H_021	38	F	1	2										0.215392	0.713144	0.062539	0.0764336	0.589617	0.0387544	0.251504	0.0698671	0.0507706	0.359687	0.60495	0.0347428	0.0977564	0.787252	0.0347428	0.115821	0.0336479	0.0255803	0.144531	0.327329	0.523784	0.0964691	0.368473	0.358251	0.129498	0.033134	0.0728899	0.0311712	0.0394571	0.346791	0.615309	0.128199	0.441818	0.265052	0.107446	0.144096
H_022	27	M	1	1	0.210055	0.731732	0.0568091	0.125949	0.672102	0.0427142	0.157798	0.0701182	0.0532332	0.203722	0.736585	0.0600706	0.106746	0.59113	0.0355892	0.252959	0.0741486	0.0454705	0.366526	0.60397	0.0288012	0.112132	0.80248	0.0288012	0.11158	0.0323118	0.0240768	0.134846	0.340441	0.520305	0.0807664	0.319075	0.368359	0.167041	0.034191	0.0781821	0.0265806	0.03202	0.374478	0.590943	0.149712	0.398882	0.252851	0.125744	0.172626
H_023	34	M	1	1	0.169883	0.766062	0.0627243	0.121811	0.669391	0.0470652	0.155548	0.059244	0.0630986	0.138372	0.790891	0.066833	0.111351	0.583627	0.0398503	0.272327	0.0630519	0.039992	0.310455	0.648757	0.0372366	0.116822	0.803523	0.0372366	0.1088	0.0239405	0.0240235	0.0908349	0.307423	0.59997	0.0931634	0.328637	0.394838	0.140865	0.0347808	0.0684279	0.0278057	0.0241159	0.307609	0.665002	0.136916	0.410863	0.309574	0.0942989	0.142773
H_024	50	M	1	2	0.169704	0.758569	0.0802678	0.154547	0.667767	0.0568118	0.159653	0.0646166	0.0537566	0.123829	0.799529	0.0848691	0.129637	0.553187	0.0506358	0.281186	0.0598957	0.0558395	0.310861	0.649301	0.0398545	0.135779	0.789623	0.0398545	0.114619	0.029488	0.0246817	0.0729181	0.313917	0.616935	0.100934	0.270186	0.456836	0.159853	0.0408372	0.0593963	0.0223012	0.0243813	0.309348	0.66837	0.175873	0.37024	0.289661	0.0977862	0.190202
H_026	63	F	0	1	0.25607	0.699458	0.0436067	0.178461	0.707321	0.03571	0.123217	0.0763642	0.054339	0.242036	0.710409	0.0502532	0.16594	0.611667	0.0295728	0.247133	0.0804229	0.0304622	0.429349	0.55027	0.0213948	0.145232	0.841309	0.0213948	0.0785413	0.0341274	0.0232413	0.127817	0.319542	0.549977	0.143997	0.341313	0.397584	0.159159	0.020848	0.060594	0.0179664	0.0368748	0.379087	0.581225	0.235034	0.440667	0.243771	0.117139	0.152674
H_027	47	F	0	1	0.189454	0.773465	0.0386797	0.193848	0.751868	0.0321322	0.110833	0.0566354	0.0474484	0.192022	0.754142	0.0540515	0.167652	0.598383	0.0324397	0.264352	0.0694785	0.0344717	0.369965	0.604314	0.0255355	0.149405	0.822275	0.0255355	0.0922778	0.0326701	0.0261333	0.102972	0.300688	0.595091	0.137439	0.324705	0.423076	0.14983	0.0197064	0.0631381	0.0185233	0.0287135	0.34302	0.625156	0.226137	0.417587	0.265886	0.11351	0.157709
H_028	27	M	1	1	0.184226	0.759435	0.0557467	0.097146	0.664455	0.0436289	0.165208	0.0644186	0.0576698	0.168453	0.765487	0.0642592	0.0874563	0.568171	0.0377446	0.269961	0.0698791	0.0532432	0.326697	0.643152	0.0284343	0.0974415	0.790148	0.0284343	0.126142	0.0292214	0.0256677	0.0854089	0.318724	0.593265	0.0699573	0.293576	0.419269	0.158821	0.0323437	0.0678162	0.0241577	0.0307414	0.361345	0.605078	0.117334	0.389271	0.258006	0.122114	0.181116
H_029	70	M	1	1										0.124372	0.756218	0.110524	0.158585	0.600156	0.0692601	0.21329	0.0850262	0.0298803	0.27264	0.694283	0.0290093	0.146662	0.820242	0.0290093	0.109244	0.0205285	0.019294	0.112797	0.357045	0.524587	0.0975198	0.326051	0.358547	0.170607	0.0385907	0.0713726	0.0266514	0.0330882	0.312298	0.650529	0.170032	0.384745	0.283215	0.103342	0.177277
H_030	30	F	1	1	0.194919	0.736947	0.0657293	0.0678363	0.657737	0.0530002	0.16561	0.0653758	0.0531091	0.18167	0.750683	0.0664237	0.0626208	0.575605	0.0399696	0.259467	0.0708517	0.0531715	0.345247	0.619374	0.033498	0.0726912	0.778502	0.033498	0.130617	0.0306727	0.0257989	0.120281	0.337469	0.538245	0.0531104	0.318611	0.362692	0.168154	0.036541	0.0794735	0.0271648	0.0330652	0.366907	0.59715	0.0889916	0.399064	0.259969	0.125205	0.169423
H_031	62	M	1	1	0.164203	0.771425	0.0631054	0.0670719	0.622944	0.0489676	0.192282	0.0631671	0.0664925	0.142499	0.781882	0.0716233	0.063089	0.531592	0.041636	0.287281	0.0725415	0.0652861	0.307506	0.652754	0.0362278	0.0700021	0.756533	0.0362278	0.148984	0.0281521	0.0289675	0.0989094	0.368821	0.525757	0.0552453	0.311041	0.340309	0.181592	0.0409462	0.0850313	0.0309005	0.0295851	0.380424	0.587828	0.0858823	0.391062	0.245554	0.133259	0.177094
H_032	71	F	1	2	0.183588	0.761982	0.0524125	0.149385	0.677294	0.0408515	0.156172	0.0649815	0.0589285	0.164997	0.769786	0.0621001	0.132554	0.57123	0.0382344	0.269674	0.0757341	0.0442511	0.345629	0.623364	0.0287141	0.122751	0.794963	0.0287141	0.112331	0.0314423	0.0295826	0.116329	0.318942	0.562785	0.121858	0.321012	0.391815	0.149632	0.0276161	0.0789746	0.0273689	0.0304308	0.36094	0.607376	0.173226	0.405057	0.255008	0.119748	0.171022
H_033	50	F	1	2	0.188164	0.7479	0.0692565	0.15272	0.644364	0.0475088	0.179247	0.0669712	0.0645269	0.118174	0.801556	0.091121	0.127799	0.542782	0.0507972	0.290507	0.0673605	0.0483141	0.278069	0.680503	0.0431176	0.125412	0.795163	0.0431176	0.117364	0.0216797	0.0224591	0.079978	0.340059	0.585399	0.105069	0.318075	0.384729	0.165158	0.0395265	0.0692936	0.0276985	0.0262784	0.290377	0.686714	0.171755	0.391293	0.291922	0.0954412	0.171333
H_034	74	F	1	1	0.151854	0.7821	0.0647724	0.137551	0.638352	0.0492249	0.185587	0.0577034	0.0633812	0.116108	0.803723	0.0740708	0.125396	0.543881	0.0433654	0.292536	0.0638453	0.0547097	0.284991	0.682918	0.0286737	0.127769	0.787216	0.0286737	0.130591	0.0257739	0.0272592	0.100859	0.358714	0.534775	0.0930978	0.292105	0.368668	0.177034	0.0371532	0.0848441	0.0321836	0.0284345	0.38594	0.583743	0.153324	0.383357	0.250711	0.134604	0.180022
H_036	67	M	1	1	0.161638	0.776915	0.0606249	0.113259	0.708642	0.0498269	0.127423	0.0529496	0.0565562	0.14733	0.768756	0.0795748	0.105004	0.581855	0.0483475	0.25673	0.0715514	0.0402439	0.324282	0.634323	0.0381839	0.10627	0.787637	0.0381839	0.115203	0.0273699	0.0294512	0.0957932	0.277164	0.627237	0.0832589	0.32769	0.425698	0.130049	0.027315	0.0643678	0.0233369	0.0321281	0.315672	0.648256	0.138201	0.418057	0.284903	0.0964625	0.15412
H_037	64	F	1	2										0.165574	0.75799	0.0767366	0.128746	0.578859	0.0407791	0.263631	0.0760912	0.0406159	0.325934	0.640807	0.0315889	0.1287	0.802748	0.0315889	0.109865	0.0288565	0.0254068	0.123095	0.309073	0.563982	0.0991196	0.359937	0.371606	0.14536	0.0270641	0.0648407	0.0232794	0.0293691	0.368025	0.600117	0.167508	0.439018	0.263039	0.117338	0.137095
H_038	45	F	1	1										0.225132	0.719766	0.0566848	0.0840114	0.586269	0.0333254	0.251125	0.0818437	0.0468015	0.348433	0.617569	0.0323667	0.100158	0.790606	0.0323667	0.119005	0.0309368	0.0260536	0.125493	0.319305	0.552574	0.0716548	0.327432	0.384555	0.151655	0.0289209	0.0785179	0.0248743	0.0343881	0.363854	0.598679	0.126184	0.41651	0.251687	0.121861	0.1618
H_039	56	F	0	2										0.248555	0.684375	0.0531827	0.0762434	0.588567	0.0329143	0.238216	0.0960912	0.04344	0.365445	0.602655	0.0305367	0.0920669	0.789176	0.0305367	0.115583	0.0342484	0.0269779	0.13759	0.339741	0.520686	0.0647257	0.340045	0.360305	0.164916	0.0269257	0.079961	0.0230856	0.0353837	0.363935	0.599842	0.123191	0.417508	0.254233	0.121331	0.160412
H_040	36	F	0	1	0.189297	0.740028	0.0680336	0.0805367	0.652111	0.0518067	0.168299	0.0669299	0.0555052	0.146617	0.731364	0.114236	0.0859269	0.522556	0.0577822	0.257296	0.108624	0.0514776	0.334193	0.626949	0.0362524	0.0780933	0.772728	0.0362524	0.133533	0.0302327	0.0259799	0.140981	0.348963	0.504827	0.0605991	0.370473	0.327876	0.163857	0.0337051	0.0704443	0.0254783	0.0305617	0.382748	0.584522	0.0985408	0.404496	0.25423	0.131752	0.159812
H_041	50	F	0	1	0.172422	0.769584	0.0574244	0.154101	0.695986	0.0377489	0.155137	0.0606387	0.0478524	0.120645	0.786686	0.0859102	0.148478	0.580399	0.0539392	0.259589	0.0690752	0.0353429	0.338924	0.628875	0.0305682	0.138141	0.825618	0.0305682	0.0938906	0.0257617	0.0220561	0.10758	0.328476	0.560706	0.109852	0.359607	0.370298	0.151448	0.030184	0.0590553	0.0242347	0.0267961	0.365299	0.605528	0.180013	0.47789	0.253907	0.105993	0.119994
H_042	39	F	1	1										0.226887	0.716418	0.05824	0.0805168	0.616664	0.0368283	0.23588	0.0686765	0.0412847	0.374583	0.596106	0.0287686	0.0940118	0.800458	0.0287686	0.113691	0.0319162	0.0244813	0.155078	0.305964	0.536979	0.0634144	0.384514	0.360248	0.146032	0.0238544	0.0636606	0.0178774	0.0375498	0.391765	0.568263	0.123237	0.462498	0.24206	0.12323	0.131913
H_043	65	M	1	1	0.151841	0.766045	0.078527	0.137579	0.676376	0.0582589	0.155146	0.0591664	0.0461968	0.122841	0.796353	0.0751346	0.123261	0.574427	0.044871	0.271195	0.0640145	0.0441917	0.312838	0.656349	0.0285857	0.123844	0.806613	0.0285857	0.115397	0.0262175	0.0222527	0.0856001	0.339738	0.570511	0.0939553	0.299019	0.394242	0.165451	0.0374269	0.0706288	0.0269032	0.026186	0.334117	0.636637	0.157232	0.384844	0.274805	0.112761	0.179003
H_044	55	M	0	1	0.150079	0.790101	0.0594223	0.115742	0.680499	0.047405	0.153557	0.0495637	0.0634312	0.12801	0.725967	0.134691	0.138229	0.531667	0.0789003	0.241308	0.102279	0.0425016	0.264819	0.693648	0.0360831	0.111934	0.788261	0.0360831	0.125755	0.0208717	0.0270616	0.0875621	0.301706	0.609312	0.097803	0.357223	0.394273	0.135846	0.0264049	0.0594781	0.0239463	0.0274904	0.351456	0.618253	0.129913	0.434349	0.272019	0.108805	0.142805
H_045	35	M	1	1	0.193758	0.755613	0.0505573	0.111294	0.670777	0.0408003	0.157863	0.0612105	0.0642107	0.160616	0.774653	0.0625856	0.104474	0.584679	0.0368193	0.267797	0.0647136	0.0450497	0.33195	0.633155	0.0327424	0.109721	0.794674	0.0327424	0.115581	0.0277881	0.0278828	0.0931237	0.278123	0.628865	0.0959726	0.324473	0.431595	0.129169	0.0235956	0.0656406	0.0248027	0.0299122	0.359615	0.607664	0.137106	0.432089	0.252706	0.117559	0.152272
H_046	55	F	1	1	0.161613	0.793988	0.0457361	0.149102	0.73202	0.037948	0.121525	0.0500696	0.0555208	0.15519	0.748563	0.0913356	0.137333	0.549628	0.0559997	0.256047	0.0951949	0.0412919	0.356114	0.613382	0.0294769	0.133814	0.818704	0.0294769	0.095406	0.0288101	0.025959	0.11016	0.27335	0.617001	0.106881	0.336079	0.428351	0.126063	0.0209705	0.0655547	0.0228199	0.0275671	0.359652	0.610181	0.179014	0.461482	0.251558	0.105552	0.140058
H_047	25	M	1	1	0.208299	0.743444	0.0481476	0.126375	0.697856	0.0408985	0.140668	0.0631352	0.0537924	0.187114	0.756949	0.0557811	0.109012	0.589231	0.0330685	0.266519	0.0652925	0.045076	0.364938	0.602624	0.0313391	0.112083	0.797362	0.0313391	0.109353	0.0329636	0.0278764	0.109155	0.236251	0.657088	0.106883	0.321879	0.458112	0.101899	0.0206205	0.0710032	0.0279012	0.0310463	0.368142	0.598144	0.150836	0.399626	0.258124	0.120764	0.174985
H_048	38	F	0	2	0.211994	0.731203	0.0599807	0.0644326	0.667335	0.0458944	0.160147	0.0715888	0.0538045	0.173057	0.732266	0.0990452	0.0721001	0.538388	0.0586777	0.248896	0.105109	0.0488344	0.368116	0.600709	0.0297319	0.0643911	0.764343	0.0297319	0.136311	0.0361005	0.026464	0.13226	0.355802	0.512706	0.0575384	0.34677	0.35125	0.173824	0.030599	0.0720143	0.0228485	0.0329285	0.396197	0.56567	0.0942262	0.422045	0.239305	0.139425	0.149783
H_049	48	F	0	1	0.160307	0.743668	0.0901584	0.124165	0.665052	0.0666689	0.151162	0.0683173	0.0430061	0.146359	0.774394	0.0752138	0.109361	0.572335	0.044962	0.264191	0.0715621	0.0457675	0.341151	0.628302	0.0291734	0.112196	0.809207	0.0291734	0.11109	0.027446	0.0219886	0.12597	0.358785	0.509386	0.0806768	0.342468	0.341201	0.168111	0.0407617	0.0701083	0.0279719	0.0341036	0.395933	0.56797	0.139536	0.411167	0.240836	0.126179	0.170306
H_050	60	F	0	1	0.245465	0.706014	0.0474597	0.182526	0.699859	0.0355139	0.132224	0.076594	0.0527388	0.219437	0.725844	0.0560967	0.173558	0.605808	0.0339952	0.25307	0.0744604	0.0317737	0.407426	0.568561	0.0244578	0.150884	0.840693	0.0244578	0.0794663	0.0317603	0.0217533	0.122766	0.339799	0.53321	0.14327	0.349708	0.367347	0.164978	0.027196	0.0636044	0.0219603	0.0343267	0.365536	0.597132	0.234963	0.434278	0.249954	0.113355	0.151756
H_051	45	F	0	1	0.207721	0.746707	0.0457974	0.19182	0.688646	0.0338286	0.15402	0.0639013	0.0562088	0.18163	0.75795	0.0596963	0.175002	0.595682	0.0350629	0.263453	0.0721076	0.0327326	0.372593	0.601771	0.0255056	0.152483	0.830051	0.0255056	0.0886686	0.0320655	0.0223241	0.104659	0.334622	0.557012	0.137771	0.310207	0.391092	0.169549	0.0268755	0.0726041	0.0252408	0.0278634	0.327875	0.640925	0.22942	0.411516	0.269496	0.109811	0.159355
H_052	75	F	1	2	0.168183	0.772391	0.0587473	0.162192	0.712804	0.0486453	0.118009	0.0678121	0.0475637	0.173758	0.728589	0.102901	0.125588	0.541474	0.065384	0.244039	0.109018	0.0409443	0.35201	0.618363	0.0271259	0.118236	0.816999	0.0271259	0.100531	0.0256926	0.0298538	0.10183	0.301081	0.595289	0.0886228	0.309988	0.424993	0.149838	0.0224407	0.0660932	0.0220622	0.0276299	0.387961	0.579555	0.145798	0.419783	0.24341	0.122191	0.171925
H_053	29	M	1	2	0.153065	0.795598	0.0439574	0.0860433	0.725638	0.0344477	0.128229	0.0569012	0.0446449	0.195549	0.741149	0.0549225	0.0772313	0.561557	0.0350927	0.260428	0.0881145	0.0532338	0.3555	0.618057	0.0231931	0.0854834	0.782809	0.0231931	0.128869	0.0327868	0.0260708	0.108558	0.366182	0.530132	0.0745666	0.285564	0.387951	0.174552	0.0314457	0.09625	0.0276617	0.0293881	0.382988	0.583658	0.111986	0.385885	0.242308	0.133333	0.185748
H_054	24	M	0	2	0.210224	0.73678	0.0534908	0.166528	0.669597	0.0366687	0.168107	0.0677067	0.0534526	0.144059	0.782579	0.0763704	0.153558	0.574538	0.046087	0.271867	0.0666265	0.0413374	0.367957	0.603424	0.0265727	0.144499	0.838395	0.0265727	0.0898655	0.0306207	0.0181934	0.133169	0.355495	0.512031	0.106997	0.355826	0.350678	0.179548	0.0322159	0.0595348	0.0201774	0.030867	0.389955	0.574318	0.191089	0.444674	0.248729	0.120571	0.14298
H_055	56	M	0	2	0.140259	0.795676	0.0633026	0.114437	0.700948	0.0495473	0.15021	0.0476936	0.0488906	0.123865	0.799727	0.0846305	0.106841	0.545087	0.0535567	0.282528	0.0688893	0.0502692	0.247444	0.723359	0.030382	0.113702	0.773865	0.030382	0.139014	0.0226488	0.0284648	0.0957333	0.337127	0.570284	0.089253	0.332525	0.375936	0.160592	0.0321393	0.0710858	0.0261262	0.0310579	0.365147	0.602145	0.129095	0.429159	0.261555	0.118871	0.146374
H_056	50	F	0	1	0.175804	0.756146	0.0660524	0.148498	0.680555	0.0471458	0.152369	0.0697	0.0465713	0.119466	0.797437	0.0770159	0.14771	0.582717	0.0480078	0.268663	0.062807	0.036316	0.33853	0.631693	0.0284304	0.139714	0.826194	0.0284304	0.0958844	0.0259587	0.0218085	0.110636	0.34604	0.538688	0.109586	0.35857	0.363378	0.160228	0.0313429	0.0583174	0.0221471	0.0268667	0.373507	0.597483	0.178226	0.471061	0.252729	0.11133	0.123609
H_057	68	M	1	1										0.138178	0.790846	0.0670423	0.132935	0.55708	0.0385395	0.285476	0.0659159	0.0516983	0.308786	0.658721	0.0299284	0.132567	0.802629	0.0299284	0.114586	0.0270399	0.0247704	0.111504	0.336725	0.54788	0.1015	0.313303	0.376307	0.161654	0.034912	0.0755043	0.0318274
H_058	58	F	1	1	0.159536	0.791317	0.0499497	0.153748	0.707216	0.0383522	0.144181	0.0511183	0.0556803	0.137293	0.763263	0.0932004	0.145176	0.544626	0.057631	0.267713	0.0864266	0.0416008	0.341661	0.62557	0.0311342	0.139436	0.821901	0.0311342	0.0943932	0.0250198	0.0254116	0.114269	0.308722	0.575212	0.113957	0.342199	0.386845	0.139142	0.026988	0.0704292	0.0308905	0.0268628	0.359835	0.610771	0.178026	0.450723	0.252417	0.109752	0.142051
H_059	32	F	1	1	0.164805	0.737381	0.0915845	0.0752976	0.658262	0.0684909	0.156434	0.066379	0.0442269	0.16076	0.756919	0.0788803	0.0691697	0.582824	0.0494523	0.252774	0.0680088	0.0456863	0.294907	0.656981	0.0430436	0.081581	0.791772	0.0430436	0.120681	0.0208257	0.0204095	0.109457	0.341032	0.545285	0.0535836	0.319438	0.349981	0.160253	0.052509	0.07459	0.0317473	0.0270515	0.323609	0.646006	0.0942685	0.391721	0.28999	0.104884	0.169065
H_060	47	F	1	1	0.210781	0.742575	0.0466704	0.134477	0.673474	0.037929	0.159366	0.0660503	0.0589661	0.163054	0.771382	0.0635003	0.120403	0.560737	0.0376567	0.279798	0.071084	0.0495841	0.356285	0.617698	0.0255321	0.123237	0.798661	0.0255321	0.114721	0.0345199	0.026457	0.106576	0.320046	0.570772	0.0952081	0.311863	0.403512	0.160687	0.0251714	0.0746254	0.0211455	0.0290234	0.351602	0.616438	0.165268	0.402409	0.265885	0.119169	0.167022
H_061	60	M	1	1	0.170931	0.766324	0.0615717	0.0711275	0.654239	0.0534551	0.159744	0.0561188	0.0691988	0.154977	0.764376	0.077013	0.0699847	0.537672	0.0460849	0.2766	0.0842425	0.0538496	0.316948	0.642034	0.0376407	0.0718516	0.766543	0.0376407	0.135426	0.0269288	0.0318461	0.100556	0.277364	0.6223	0.0790015	0.31398	0.427767	0.12671	0.025149	0.0775975	0.0278123	0.0294524	0.369414	0.598642	0.0858898	0.401233	0.255339	0.120862	0.177781
H_062	72	F	1	1	0.12931	0.756936	0.105519	0.164189	0.628253	0.0719086	0.151757	0.0739174	0.0646334	0.121078	0.744988	0.123408	0.154243	0.585597	0.0770013	0.212622	0.0918298	0.0299838	0.189923	0.748912	0.0487799	0.173841	0.82386	0.0487799	0.0826211	0.0156524	0.0229038	0.0790438	0.341468	0.575151	0.109968	0.337763	0.358784	0.140146	0.0595183	0.0535438	0.0374669	0.0265549	0.239913	0.729859	0.183219	0.38692	0.31861	0.0727907	0.168871
H_063	38	F	1	1	0.184423	0.751701	0.0622788	0.136224	0.685905	0.0402339	0.154866	0.0682724	0.0477106	0.149618	0.768154	0.0781583	0.133601	0.575394	0.0478562	0.265084	0.0722655	0.0380213	0.32472	0.638162	0.0344802	0.127715	0.812309	0.0344802	0.103548	0.0254417	0.0219933	0.106925	0.327625	0.562277	0.0968395	0.343984	0.376498	0.152891	0.0357391	0.061573	0.0233304	0.0267984	0.35734	0.61327	0.163287	0.421883	0.267139	0.112828	0.153848
H_064	54	F	1	1	0.185155	0.759393	0.0549557	0.125786	0.66188	0.0412977	0.170562	0.0626303	0.0591286	0.140938	0.764954	0.0885462	0.116856	0.536856	0.051835	0.275133	0.0861838	0.0481896	0.305725	0.657418	0.033651	0.115327	0.788871	0.033651	0.122786	0.0266252	0.0267483	0.0855707	0.316071	0.595944	0.098172	0.299158	0.409147	0.154673	0.0295662	0.07543	0.028323	0.0249548	0.3174	0.654418	0.156582	0.398012	0.274836	0.108494	0.171345
H_065	65	F	0	1	0.18733	0.757674	0.054512	0.0930451	0.638888	0.0439366	0.177098	0.0698261	0.0646257	0.12792	0.790137	0.0765307	0.0951846	0.532084	0.0455248	0.292362	0.07145	0.0567831	0.340757	0.622616	0.0344784	0.0945629	0.780143	0.0344784	0.125821	0.0312523	0.0271755	0.0862461	0.265307	0.649203	0.0841538	0.326936	0.43641	0.124306	0.0229396	0.0664803	0.022775	0.0287347	0.340223	0.627869	0.113654	0.415278	0.26541	0.114388	0.160732
H_067	77	F	1	1	0.201354	0.742133	0.055528	0.186228	0.685864	0.0390182	0.142319	0.0788962	0.0505787	0.188089	0.741405	0.069388	0.155167	0.589153	0.0431426	0.256612	0.0716932	0.0383334	0.46118	0.510962	0.0278677	0.113152	0.804199	0.0278677	0.0975543	0.0420622	0.0274751	0.122482	0.354295	0.517797	0.12398	0.376113	0.353393	0.163994	0.0289043	0.0525718	0.0188194	0.0263178	0.350023	0.62093	0.21047	0.43805	0.268779	0.113703	0.134759
H_068	71	M	0	1	0.154772	0.798768	0.0476772	0.152424	0.718993	0.0408407	0.126532	0.0520571	0.0578747	0.138035	0.796281	0.0621041	0.137061	0.547449	0.0370677	0.297215	0.066789	0.0500167	0.324317	0.642538	0.0309955	0.128244	0.782372	0.0309955	0.121167	0.0315195	0.0331825	0.127148	0.267532	0.60619	0.113381	0.315574	0.426923	0.117859	0.0223996	0.0853813	0.0315121	0.0302473	0.342675	0.623819	0.181933	0.361212	0.256703	0.120309	0.205366
H_069	72	F	1	2	0.154108	0.784534	0.0602991	0.148125	0.693701	0.0480119	0.145391	0.0558137	0.0561351	0.135053	0.794244	0.0747491	0.124491	0.54425	0.0515226	0.284701	0.0632378	0.0566941	0.287037	0.685615	0.0247885	0.131251	0.783473	0.0247885	0.130005	0.0269972	0.0288488	0.120807	0.312959	0.563048	0.110616	0.317319	0.404563	0.141989	0.0274168	0.0776749	0.0271862	0.0287865	0.37816	0.589593	0.168048	0.38437	0.247702	0.131135	0.184502
H_070	61	M	1	2	0.176878	0.761021	0.0643349	0.120018	0.71839	0.0530311	0.121794	0.0594137	0.0425123	0.192417	0.727664	0.0765622	0.0923764	0.600437	0.053521	0.242093	0.0691517	0.037434	0.356267	0.609898	0.0326468	0.10772	0.814341	0.0326468	0.0992135	0.0275659	0.0271184	0.0968201	0.270386	0.629144	0.092398	0.312737	0.442267	0.125846	0.0269772	0.0631104	0.0251808	0.0305182	0.369462	0.597839	0.134016	0.431544	0.258238	0.110623	0.161546
H_071	52	F	1	1	0.175801	0.765763	0.0577424	0.128958	0.668567	0.0419236	0.166266	0.0619398	0.0570107	0.127667	0.770253	0.0949937	0.12157	0.542555	0.0560689	0.272006	0.0815323	0.0459083	0.300159	0.661061	0.0351348	0.11558	0.790714	0.0351348	0.121687	0.0246741	0.026107	0.0842106	0.292617	0.622298	0.104925	0.330157	0.416077	0.139508	0.0264916	0.0611845	0.0243544	0.0233664	0.307618	0.665818	0.158219	0.402599	0.277395	0.103049	0.171851
H_072	66	F	0	2	0.170481	0.772981	0.0542548	0.170135	0.700118	0.0439783	0.138824	0.0600495	0.0536645	0.156891	0.785938	0.0534163	0.154356	0.582488	0.0333724	0.276313	0.064847	0.0425727	0.35136	0.617105	0.0295391	0.14283	0.798634	0.0295391	0.108201	0.0338823	0.0276177	0.139258	0.265236	0.585209	0.117882	0.365449	0.384247	0.115157	0.0244333	0.068705	0.030641	0.0235043	0.329368	0.647666	0.199126	0.386158	0.277881	0.114757	0.170994
H_074	76	F	1	1	0.176848	0.767142	0.055612	0.126672	0.653653	0.0395495	0.178845	0.0655753	0.0582046	0.129389	0.78609	0.0790068	0.122071	0.53642	0.0462566	0.286222	0.0801842	0.0492415	0.335255	0.631134	0.0317078	0.118127	0.794714	0.0317078	0.116498	0.0291187	0.0268656	0.116686	0.339373	0.539808	0.0923029	0.305658	0.370912	0.162772	0.0355705	0.0849827	0.0332114	0.0312745	0.370384	0.595721	0.149944	0.389127	0.246313	0.127513	0.182028
H_075	65	F	0	1	0.163627	0.785082	0.0517522	0.0980368	0.698984	0.0429362	0.139767	0.0609882	0.0535362	0.134383	0.775713	0.0842832	0.0981111	0.52124	0.0504293	0.293572	0.0778425	0.054819	0.335149	0.628875	0.0337698	0.0955594	0.782015	0.0337698	0.125137	0.0286589	0.0292582	0.0863568	0.274966	0.638893	0.077443	0.31634	0.434385	0.132047	0.0247417	0.068933	0.0227634	0.0284715	0.338596	0.629748	0.114264	0.424439	0.270882	0.107499	0.156624
H_076	41	F	0	1	0.205506	0.725165	0.0665236	0.105766	0.665593	0.0515808	0.154215	0.0686912	0.0546784	0.212036	0.72487	0.0635941	0.0880035	0.598943	0.0394661	0.237537	0.0794751	0.0438642	0.3595	0.610839	0.0288062	0.09939	0.804619	0.0288062	0.112285	0.0299691	0.0234771	0.151448	0.341438	0.502341	0.0624049	0.39064	0.331955	0.158323	0.0305764	0.0615395	0.0199393	0.0350561	0.394675	0.568153	0.12366	0.450523	0.244627	0.12366	0.137627
H_077	22	M	0	1	0.177381	0.762995	0.0587419	0.149411	0.695658	0.0412258	0.152882	0.0626789	0.0448984	0.135592	0.78889	0.071092	0.140797	0.579413	0.0424169	0.268307	0.0677011	0.0410004	0.357269	0.61584	0.0263244	0.131354	0.82031	0.0263244	0.100555	0.0298711	0.0219162	0.136605	0.3383	0.520841	0.10354	0.336298	0.365272	0.165501	0.031376	0.0700279	0.0254171	0.0307472	0.39631	0.571234	0.174653	0.427046	0.248161	0.124428	0.15335
H_078	50	M	0	1										0.200898	0.744165	0.0555011	0.101334	0.576425	0.0319033	0.267394	0.0739961	0.0495104	0.36043	0.607556	0.0308847	0.111467	0.79718	0.0308847	0.11202	0.0318117	0.0271008	0.102079	0.268861	0.62979	0.0877046	0.297158	0.457187	0.130999	0.0227088	0.0704512	0.0217809	0.0287958	0.335408	0.632516	0.141859	0.388686	0.26952	0.115268	0.180739
H_079	55	F	1	1	0.187078	0.764228	0.0490044	0.177899	0.693746	0.040126	0.140353	0.0569421	0.0640141	0.179002	0.708696	0.107149	0.151125	0.524972	0.0679514	0.241805	0.120242	0.0420605	0.346548	0.622645	0.0295317	0.144447	0.815721	0.0295317	0.0950742	0.0280073	0.0299806	0.107486	0.302483	0.588671	0.131181	0.336201	0.404504	0.144245	0.0213451	0.0697894	0.0222582	0.0286388	0.353077	0.615419	0.216897	0.427242	0.258422	0.110809	0.157659
H_080	29	F	0	1	0.223031	0.721716	0.0539238	0.0851107	0.655262	0.0425079	0.165987	0.0740195	0.0575746	0.209884	0.731313	0.0595113	0.0743099	0.56843	0.035365	0.262088	0.0804883	0.052795	0.380517	0.586197	0.0323238	0.0852465	0.788488	0.0323238	0.118375	0.0343045	0.0255954	0.145124	0.336982	0.513616	0.0583599	0.356742	0.340014	0.163779	0.0309969	0.0780756	0.0235653	0.0338407	0.369359	0.59393	0.107189	0.428783	0.247184	0.126655	0.151217
H_081	61	F	1	1	0.198539	0.75528	0.0465388	0.168797	0.690356	0.0381087	0.144912	0.0676877	0.0553162	0.172012	0.769362	0.0575081	0.140139	0.574423	0.0339716	0.278795	0.0695835	0.0422047	0.345419	0.621078	0.0318627	0.133794	0.803732	0.0318627	0.105194	0.0298925	0.0278379	0.122617	0.278356	0.59917	0.122678	0.32201	0.417438	0.123004	0.0240582	0.0801502	0.0320358	0.0270631	0.368425	0.602204	0.191807	0.390664	0.255743	0.119965	0.185291
H_082	70	M	1	2										0.145422	0.795217	0.0582598	0.140471	0.580686	0.0347965	0.270389	0.0631392	0.0509067	0.304319	0.665997	0.0270785	0.147849	0.808504	0.0270785	0.112809	0.0269303	0.0227172	0.130248	0.363755	0.508098	0.0997508	0.313843	0.364876	0.175831	0.0321714	0.0872158	0.0275242	0.031328	0.3386	0.63114	0.18259	0.380859	0.268692	0.112139	0.184312
H_083	70	M	1	2	0.14838	0.79555	0.0509441	0.101	0.719958	0.0419482	0.132465	0.0515301	0.0472969	0.122659	0.803286	0.0817602	0.100242	0.606435	0.0505554	0.236645	0.0687922	0.0402169	0.318106	0.653792	0.0248422	0.0903839	0.768118	0.0248422	0.141247	0.0276209	0.0304388	0.0853902	0.304092	0.611444	0.0959131	0.312633	0.413293	0.13353	0.0292005	0.0782504	0.0302962	0.0275899	0.385692	0.582148	0.113693	0.380688	0.237005	0.135955	0.192116
H_084	62	F	0	2										0.212953	0.722333	0.0543399	0.151217	0.636482	0.0349572	0.221582	0.082161	0.0276542	0.383483	0.59042	0.024083	0.147943	0.840424	0.024083	0.0835899	0.0261947	0.029976	0.105397	0.293112	0.598429	0.13855	0.336504	0.409617	0.127769	0.0220766	0.0699107	0.0250776	0.0269464	0.395805	0.57126	0.20898	0.442595	0.244333	0.123112	0.151827
H_085	60	F	1	1	0.201375	0.75641	0.0429764	0.160198	0.691359	0.0343895	0.15453	0.0616482	0.0548455	0.173175	0.770149	0.0557532	0.139071	0.585376	0.0320048	0.273527	0.0676985	0.0404934	0.353538	0.617533	0.0280399	0.132577	0.811662	0.0280399	0.103773	0.0306136	0.0249006	0.120223	0.263929	0.616934	0.11744	0.319512	0.44356	0.120275	0.0215101	0.0695262	0.0259462	0.0295703	0.360546	0.60713	0.191412	0.397705	0.253318	0.118842	0.177835
H_086	66	F	1	1										0.151096	0.771679	0.0736287	0.127551	0.609184	0.047329	0.244355	0.063506	0.0343838	0.306133	0.659353	0.031613	0.130894	0.819955	0.031613	0.102308	0.0232531	0.020813	0.109419	0.331177	0.555954	0.0964472	0.350124	0.376016	0.151164	0.0342947	0.059795	0.0229524	0.0280856	0.35261	0.616478	0.164397	0.445464	0.268132	0.104194	0.138171
H_088	41	F	0	1	0.1929	0.760517	0.0470233	0.0948594	0.735425	0.0389775	0.117599	0.0573806	0.0484907	0.203239	0.738233	0.058963	0.087379	0.615797	0.0362045	0.24014	0.0682217	0.0389348	0.378942	0.593757	0.0270718	0.095742	0.814891	0.0270718	0.103425	0.0307082	0.0229743	0.131628	0.302524	0.564405	0.0673899	0.387505	0.369191	0.142123	0.0233737	0.0571596	0.0173089	0.0348497	0.411175	0.552523	0.120704	0.474307	0.235987	0.121559	0.130113
H_089	75	M	0	2	0.18631	0.7666	0.0411648	0.0882187	0.725723	0.0331033	0.120978	0.06499	0.0440601	0.236724	0.692502	0.0591131	0.0799651	0.589584	0.0375056	0.236493	0.0936901	0.0424333	0.422022	0.549576	0.0302322	0.0822397	0.793369	0.0302322	0.110477	0.0382645	0.0251058	0.0845378	0.26539	0.64806	0.0798607	0.334759	0.432295	0.122624	0.0229547	0.0581263	0.0208246	0.0278383	0.331903	0.641327	0.116296	0.401663	0.271531	0.113703	0.167197
H_090	70	F	1	1	0.21095	0.742653	0.0464488	0.150294	0.694299	0.0333367	0.148875	0.0674435	0.0530774	0.199416	0.747494	0.0537022	0.133875	0.605529	0.0313129	0.254117	0.0698795	0.0384837	0.381708	0.590829	0.0272531	0.132196	0.829793	0.0272531	0.0903129	0.0303159	0.0206837	0.137955	0.334095	0.524022	0.102336	0.340794	0.365511	0.164669	0.0301714	0.0692037	0.0238935	0.0307146	0.369902	0.596797	0.183285	0.429843	0.251829	0.116567	0.154855
H_091	45	F	1	1										0.199934	0.72892	0.0705279	0.0939674	0.603203	0.0436967	0.234742	0.0799148	0.0375198	0.301851	0.656104	0.0380378	0.112817	0.805158	0.0380378	0.109105	0.0220404	0.0229245	0.11917	0.3424	0.534033	0.0695841	0.359255	0.344562	0.15362	0.0420485	0.0660571	0.0257112	0.0309149	0.328852	0.636628	0.132445	0.415907	0.272984	0.103311	0.159476
H_092	40	F	0	1										0.227227	0.587483	0.173836	0.132153	0.412049	0.108182	0.225331	0.190409	0.0541298	0.33031	0.593235	0.0681537	0.117994	0.722193	0.0681537	0.111473	0.029239	0.0604659											0.0300922	0.367913	0.599403	0.153352	0.396658	0.258824	0.119832	0.174661
H_093	46	F	1	1	0.168507	0.762119	0.0673325	0.151506	0.686727	0.0434296	0.152509	0.0652373	0.0486778	0.131373	0.783408	0.0797799	0.136559	0.582378	0.0488761	0.261844	0.0693371	0.0361515	0.317044	0.645959	0.034144	0.137541	0.822155	0.034144	0.096136	0.0233495	0.0215596	0.0858034	0.329213	0.581627	0.0994528	0.337552	0.382288	0.151478	0.04111	0.0578907	0.0227708	0.0245178	0.305033	0.667106	0.172793	0.417689	0.28817	0.0945981	0.155147
H_094	70	M	1	1	0.145081	0.808939	0.0474238	0.110773	0.63326	0.039081	0.185524	0.0535022	0.0815406	0.120251	0.771629	0.100004	0.102901	0.481063	0.0535218	0.299902	0.0951578	0.067341	0.292304	0.669447	0.0343796	0.0975999	0.723135	0.0343796	0.164884	0.0345389	0.0422539	0.105182	0.261546	0.634435	0.0990061	0.304719	0.439021	0.117203	0.0236084	0.0827863	0.0324003	0.0250518	0.350903	0.621455	0.126238	0.333519	0.258084	0.134862	0.210844
H_095	60	F	0	2										0.200664	0.743314	0.0451979	0.160654	0.61023	0.0274299	0.259684	0.0694175	0.033781	0.357508	0.610866	0.0298604	0.165888	0.839491	0.0298604	0.086154	0.0276689	0.0215161	0.141178	0.238013	0.608179	0.115819	0.37188	0.40972	0.105494	0.0196844	0.0557704	0.0226493	0.0255818	0.376438	0.594243	0.217703	0.432814	0.254709	0.120187	0.152613
H_096	67	F	0	2	0.17213	0.770044	0.0565712	0.181516	0.689693	0.0439345	0.150254	0.0572453	0.0570586	0.157212	0.781065	0.059054	0.152374	0.595815	0.0366202	0.262218	0.0692535	0.036479	0.343078	0.622983	0.0324014	0.154382	0.824738	0.0324014	0.0930668	0.0274299	0.024976	0.119083	0.327445	0.552149	0.126279	0.340447	0.373183	0.146817	0.0293765	0.0765958	0.0289442	0.0241921	0.328619	0.647904	0.199461	0.400486	0.276737	0.108417	0.166954
H_097	43	F	1	1	0.208484	0.738313	0.0524781	0.128301	0.679768	0.0363925	0.158269	0.0732807	0.0493669	0.157388	0.762218	0.0769177	0.13162	0.571414	0.0458276	0.264966	0.0760878	0.0404392	0.360466	0.606653	0.0316421	0.122417	0.820515	0.0316421	0.0967112	0.0270302	0.0220629	0.099762	0.306245	0.592354	0.105609	0.32958	0.406871	0.145691	0.0285602	0.0601845	0.02582	0.029524	0.394605	0.5742	0.156909	0.448023	0.246003	0.121239	0.142635
H_098	35	F	1	1	0.189924	0.746788	0.0616546	0.135363	0.678396	0.0384975	0.161911	0.0725159	0.0459836	0.151338	0.772756	0.0724238	0.133627	0.583864	0.044299	0.265929	0.065748	0.0389249	0.327482	0.640331	0.0302463	0.128076	0.813289	0.0302463	0.106703	0.0270608	0.0212606	0.106198	0.315409	0.576124	0.115637	0.335349	0.385613	0.145342	0.0329131	0.0653699	0.0303869	0.0260903	0.378882	0.593117	0.162375	0.416803	0.258038	0.125182	0.155105
H_099	41	F	0	2	0.227444	0.722457	0.0510428	0.100557	0.675181	0.039045	0.155507	0.07393	0.0522092	0.224373	0.708181	0.0563482	0.0832148	0.600702	0.0339996	0.24229	0.081602	0.0415653	0.393895	0.578676	0.0264956	0.09177	0.808509	0.0264956	0.105816	0.0353001	0.0224597	0.135157	0.320461	0.540264	0.0709422	0.367185	0.362786	0.160213	0.0245947	0.0580737	0.0184357	0.0332171	0.403596	0.556974	0.120622	0.465076	0.237386	0.128735	0.13089
H_101	76	F	1	1	0.211819	0.741087	0.0470429	0.180339	0.587944	0.0345594	0.191543	0.0869825	0.0904785	0.204624	0.730811	0.0646413	0.142829	0.488013	0.0365215	0.302534	0.0985273	0.0719987	0.362057	0.610287	0.0270949	0.132905	0.752686	0.0270949	0.133907	0.0520883	0.0346385	0.116487	0.377869	0.498187	0.118085	0.297733	0.352935	0.192	0.0330057	0.0876898	0.028267	0.028723	0.367633	0.601164	0.202745	0.353328	0.253664	0.149801	0.172881
H_102	65	F	0	2	0.204659	0.739607	0.0572279	0.0998107	0.639575	0.0436834	0.17019	0.0788847	0.0714469	0.147533	0.773564	0.0828768	0.0964692	0.503249	0.0508812	0.303419	0.0796804	0.061606	0.324894	0.638056	0.0361819	0.0997785	0.789651	0.0361819	0.118167	0.0276174	0.0257515	0.090721	0.300498	0.608568	0.0627581	0.302165	0.429498	0.151257	0.0279052	0.066631	0.0211047	0.0294266	0.334691	0.63698	0.113895	0.415168	0.273709	0.106978	0.161649
H_103	57	F	1	1	0.182254	0.76336	0.054086	0.17889	0.665353	0.0385082	0.170059	0.0653606	0.0567765	0.130625	0.783077	0.0807246	0.168375	0.556335	0.0492531	0.282424	0.0709762	0.0392999	0.342515	0.627782	0.0284657	0.146748	0.817256	0.0284657	0.0986418	0.029501	0.0247928	0.0912822	0.331185	0.574064	0.135973	0.306141	0.398959	0.170584	0.0282136	0.0673356	0.0242698	0.0264012	0.344555	0.626181	0.217955	0.413611	0.262392	0.116195	0.157828
H_104	75	M	0	1	0.233611	0.709587	0.0550138	0.0964428	0.669255	0.0440343	0.148557	0.0769402	0.0565291	0.225761	0.717821	0.0579381	0.0836519	0.580992	0.033978	0.254263	0.0817067	0.0483752	0.383954	0.579841	0.0349011	0.0921436	0.792747	0.0349011	0.112364	0.034255	0.024247	0.112893	0.293464	0.592894	0.06652	0.335996	0.39803	0.140849	0.0291494	0.0711653	0.0217624	0.0301975	0.307939	0.657995	0.123402	0.411973	0.272808	0.103253	0.168273
H_105	48	M	0	1										0.19422	0.747261	0.0585387	0.103593	0.573665	0.0338042	0.268347	0.0740828	0.0492664	0.356502	0.609426	0.0326028	0.112497	0.796774	0.0326028	0.112893	0.0316203	0.0248699	0.111287	0.28642	0.602	0.0916613	0.317237	0.422329	0.138158	0.0254973	0.0716171	0.0236168	0.0295763	0.32679	0.640116	0.143613	0.382754	0.273314	0.112294	0.181897
H_106	54	F	0	1										0.231949	0.715623	0.0544495	0.0802684	0.595789	0.03239	0.245474	0.0799245	0.0458671	0.349817	0.616055	0.0325103	0.0989067	0.792444	0.0325103	0.11651	0.0304387	0.026953	0.123846	0.318503	0.555096	0.0706659	0.334299	0.381208	0.154332	0.0278087	0.0739556	0.0242752	0.032019	0.358483	0.606473	0.120027	0.414444	0.270884	0.107175	0.165649
H_107	40	F	1	2	0.205966	0.750081	0.0387353	0.137281	0.696197	0.030438	0.14528	0.0703052	0.0496867	0.179867	0.742462	0.0755826	0.132558	0.58098	0.0486921	0.248832	0.0845767	0.0374474	0.388244	0.583996	0.0265202	0.116785	0.80804	0.0265202	0.102787	0.0328236	0.028627	0.096969	0.288655	0.612167	0.113587	0.330951	0.409124	0.132242	0.0276538	0.0661169	0.0286656	0.0308089	0.391112	0.573269	0.162397	0.440909	0.245654	0.126268	0.145314
H_108	30	F	0	1	0.224313	0.723236	0.0514447	0.0838386	0.669983	0.042031	0.15347	0.0723183	0.057634	0.210915	0.732697	0.0573015	0.07285	0.584451	0.0344701	0.254385	0.0767387	0.049273	0.3835	0.58618	0.0297794	0.0826996	0.798426	0.0297794	0.113482	0.0335283	0.024017	0.137944	0.315715	0.543865	0.0537233	0.370133	0.358426	0.152958	0.0276455	0.0665423	0.0194323	0.0334678	0.368265	0.595396	0.107435	0.444873	0.248856	0.119066	0.145098
[truncated: 18 more columns]
