# Supplementary material for: High-Throughput and Site-Specific N-Glycosylation Analysis of Human Alpha-1-Acid Glycoprotein Offers a Great Potential for New Biomarker Discovery
Source: Mol Cell Proteomics. 2021 Jan 23;20:100044. doi: 10.1074/mcp.RA120.002433 (PMC7950198; doi:10.1074/mcp.RA120.002433)
Supplement: Supplemental Data 2 [file mmc3.xlsx]

## Sheet: C18 enrichment
Protein IDs	Majority protein IDs	Peptide counts (all)	Peptide counts (razor+unique)	Peptide counts (unique)	Fasta headers	Number of proteins	Peptides	Razor + unique peptides	Unique peptides	Peptides E1	Peptides E2	Peptides E3	Razor + unique peptides E1	Razor + unique peptides E2	Razor + unique peptides E3	Unique peptides E1	Unique peptides E2	Unique peptides E3	Sequence coverage [%]	Unique + razor sequence coverage [%]	Unique sequence coverage [%]	Mol. weight [kDa]	Sequence length	Sequence lengths	Q-value	Score	Sequence coverage E1 [%]	Sequence coverage E2 [%]	Sequence coverage E3 [%]	Intensity	Intensity E1	Rel Int E1	Intensity E2	Rel Int E2	Intensity E3	Rel Int E3	MS/MS count	Only identified by site	Reverse	Potential contaminant	id	Peptide IDs	Peptide is razor	Mod. peptide IDs	Evidence IDs	MS/MS IDs	Best MS/MS	Oxidation (M) site IDs	Oxidation (M) site positions
sp|P02763|A1AG1_HUMAN	sp|P02763|A1AG1_HUMAN	9	9	8	sp|P02763|A1AG1_HUMAN Alpha-1-acid glycoprotein 1 OS=Homo sapiens OX=9606 GN=ORM1 PE=1 SV=1	1	9	9	8	9	9	9	9	9	9	8	8	8	38.8	38.8	34.3	23.511	201	201	0	137.23	38.8	38.8	38.8	263790000	108440000	0.131433	94858000	0.14673	60494000	0.101449	95				31	122;123;240;283;284;363;364;401;424	True;True;True;True;True;True;True;True;True	125;126;247;291;292;374;375;376;413;436	292;293;294;295;296;297;298;299;300;557;558;559;560;662;663;664;665;666;667;668;867;868;869;870;871;872;873;874;875;876;955;956;957;958;1027;1028;1029;1030;1031	677;678;679;680;681;682;683;684;685;686;687;688;689;690;691;692;693;694;695;696;697;698;699;1292;1293;1294;1295;1296;1297;1298;1299;1300;1301;1535;1536;1537;1538;1539;1540;1541;1542;1543;1544;1545;1546;1547;1548;1549;2021;2022;2023;2024;2025;2026;2027;2028;2029;2030;2031;2032;2033;2034;2035;2036;2037;2038;2039;2040;2041;2042;2043;2044;2045;2231;2232;2233;2234;2235;2236;2237;2238;2239;2240;2406;24…	680;692;1295;1536;1546;2030;2042;2236;2414	8	129
sp|P02749|APOH_HUMAN;tr|J3QLI0|J3QLI0_HUMAN;tr|J3QRN2|J3QRN2_HUMAN;tr|J3KS17|J3KS17_HUMAN;CON__P17690	sp|P02749|APOH_HUMAN;tr|J3QLI0|J3QLI0_HUMAN;tr|J3QRN2|J3QRN2_HUMAN	15;9;8;3;1	15;9;8;3;1	15;9;8;3;1	sp|P02749|APOH_HUMAN Beta-2-glycoprotein 1 OS=Homo sapiens OX=9606 GN=APOH PE=1 SV=3;tr|J3QLI0|J3QLI0_HUMAN Beta-2-glycoprotein 1 (Fragment) OS=Homo sapiens OX=9606 GN=APOH PE=1 SV=1;tr|J3QRN2|J3QRN2_HUMAN Beta-2-glycoprotein 1 (Fragment) OS=Homo sapiens O	5	15	15	15	11	13	12	11	13	12	11	13	12	61.2	61.2	61.2	38.298	345	345;200;181;104;345	0	277.27	48.1	54.5	50.1	178190000	59975000	0.0726917	55202000	0.0853884	63018000	0.105682	115				29	36;38;46;50;54;55;72;140;185;186;326;341;368;406;423	True;True;True;True;True;True;True;True;True;True;True;True;True;True;True	36;38;47;51;55;56;73;146;192;193;335;351;380;418;435	90;91;92;97;98;123;130;131;132;141;142;143;178;179;180;342;343;344;345;346;431;432;433;434;435;436;768;804;805;806;881;882;883;884;885;971;972;973;974;975;976;1025;1026	226;227;228;229;230;231;232;233;234;244;245;246;299;300;301;314;315;316;317;318;319;320;321;322;343;344;345;346;347;348;349;350;421;422;423;424;425;426;427;428;802;803;804;805;806;807;808;809;810;811;812;813;999;1000;1001;1002;1003;1004;1005;1006;1007;1008;1009;1010;1011;1012;1013;1014;1015;1016;1786;1787;1788;1875;1876;1877;1878;1879;1880;1881;1882;1883;2052;2053;2054;2055;2056;2057;2058;2059;20…	227;246;300;317;343;349;426;807;1000;1012;1788;1878;2063;2281;2405
sp|P02790|HEMO_HUMAN;tr|Q9BS19|Q9BS19_HUMAN	sp|P02790|HEMO_HUMAN	19;9	19;9	19;9	sp|P02790|HEMO_HUMAN Hemopexin OS=Homo sapiens OX=9606 GN=HPX PE=1 SV=2	2	19	19	19	14	17	13	14	17	13	14	17	13	57.4	57.4	57.4	51.676	462	462;254	0	323.31	46.5	55.6	46.3	155530000	57703000	0.069938	51385000	0.0794842	46442000	0.077884	127				36	51;65;130;134;135;205;206;218;219;250;251;267;287;288;304;305;402;403;426	True;True;True;True;True;True;True;True;True;True;True;True;True;True;True;True;True;True;True	52;66;135;139;140;141;212;213;225;226;257;258;274;295;296;312;313;414;415;438	133;134;135;136;167;322;323;324;325;331;332;333;334;335;478;479;480;481;482;483;509;510;511;512;580;581;582;614;671;672;673;674;675;676;712;713;714;715;716;717;718;959;960;961;962;963;964;1038;1039;1040;1041	323;324;325;326;327;328;329;330;331;402;748;749;750;751;752;753;754;755;756;757;758;771;772;773;774;775;776;777;778;779;780;781;782;783;1106;1107;1108;1109;1110;1111;1112;1113;1114;1115;1116;1117;1118;1119;1120;1121;1122;1123;1184;1185;1186;1187;1188;1189;1190;1348;1349;1350;1351;1352;1418;1419;1420;1552;1553;1554;1555;1556;1557;1558;1559;1560;1561;1562;1563;1564;1565;1566;1567;1656;1657;1658;165…	329;402;752;776;783;1110;1120;1187;1188;1348;1350;1419;1554;1562;1657;1672;2248;2254;2445	10	177
sp|P01857|IGHG1_HUMAN;tr|A0A0A0MS08|A0A0A0MS08_HUMAN;tr|A0A0A0MS07|A0A0A0MS07_HUMAN	sp|P01857|IGHG1_HUMAN;tr|A0A0A0MS08|A0A0A0MS08_HUMAN;tr|A0A0A0MS07|A0A0A0MS07_HUMAN	14;14;12	14;14;12	8;8;7	sp|P01857|IGHG1_HUMAN Immunoglobulin heavy constant gamma 1 OS=Homo sapiens OX=9606 GN=IGHG1 PE=1 SV=1;tr|A0A0A0MS08|A0A0A0MS08_HUMAN Immunoglobulin heavy constant gamma 1 (Fragment) OS=Homo sapiens OX=9606 GN=IGHG1 PE=1 SV=1;tr|A0A0A0MS07|A0A0A0MS07_HUMAN	3	14	14	8	12	10	7	12	10	7	8	4	4	59.7	59.7	34.2	36.105	330	330;399;295	0	172.12	49.4	53.9	40.3	145990000	83205000	0.100847	36077000	0.0558052	26705000	0.0447847	65				14	89;118;145;149;155;156;279;317;343;350;358;392;395;405	True;True;True;True;True;True;True;True;True;True;True;True;True;True	90;121;151;155;161;162;287;326;353;361;369;404;407;417	215;285;286;357;358;359;360;365;375;376;651;652;653;654;746;747;748;810;829;830;831;849;850;851;938;941;942;943;944;968;969;970	497;663;664;837;838;839;840;841;842;843;844;845;846;847;848;856;878;879;880;881;1515;1516;1517;1518;1519;1733;1734;1735;1736;1737;1738;1739;1740;1741;1892;1893;1894;1940;1941;1942;1943;1944;1945;1946;1947;1948;1983;1984;1985;1986;1987;2194;2199;2200;2201;2202;2203;2204;2205;2206;2207;2208;2209;2210;2265;2266;2267;2268;2269	497;663;842;856;878;881;1515;1736;1892;1940;1985;2194;2199;2265
sp|P02766|TTHY_HUMAN;tr|A0A087WT59|A0A087WT59_HUMAN;tr|A0A087WV45|A0A087WV45_HUMAN	sp|P02766|TTHY_HUMAN;tr|A0A087WT59|A0A087WT59_HUMAN;tr|A0A087WV45|A0A087WV45_HUMAN	12;10;8	12;10;8	12;10;8	sp|P02766|TTHY_HUMAN Transthyretin OS=Homo sapiens OX=9606 GN=TTR PE=1 SV=1;tr|A0A087WT59|A0A087WT59_HUMAN Transthyretin OS=Homo sapiens OX=9606 GN=TTR PE=1 SV=1;tr|A0A087WV45|A0A087WV45_HUMAN Transthyretin OS=Homo sapiens OX=9606 GN=TTR PE=1 SV=1	3	12	12	12	7	11	9	7	11	9	7	11	9	69.4	69.4	69.4	15.887	147	147;185;139	0	273.67	68	69.4	59.9	135860000	37237000	0.0451325	46382000	0.0717453	52240000	0.0876073	103				33	1;2;26;27;159;160;273;274;355;356;420;421	True;True;True;True;True;True;True;True;True;True;True;True	1;2;26;27;165;166;281;282;366;367;432;433	2;3;4;5;6;64;65;66;67;68;381;382;383;634;635;636;637;638;639;838;839;840;841;842;843;844;845;846;1011;1012;1013;1014;1015;1016;1017;1018;1019;1020;1021;1022	5;6;7;8;9;10;11;12;13;14;15;16;17;18;19;161;162;163;164;165;166;167;168;169;170;171;172;173;891;892;893;894;895;896;897;1470;1471;1472;1473;1474;1475;1476;1477;1478;1479;1480;1481;1482;1483;1484;1485;1486;1487;1488;1958;1959;1960;1961;1962;1963;1964;1965;1966;1967;1968;1969;1970;1971;1972;1973;1974;1975;1976;1977;1978;2371;2372;2373;2374;2375;2376;2377;2378;2379;2380;2381;2382;2383;2384;2385;2386…	8;18;162;172;895;897;1480;1483;1961;1975;2386;2399
sp|P01876|IGHA1_HUMAN;tr|A0A286YEY1|A0A286YEY1_HUMAN	sp|P01876|IGHA1_HUMAN;tr|A0A286YEY1|A0A286YEY1_HUMAN	12;12	12;12	6;6	sp|P01876|IGHA1_HUMAN Immunoglobulin heavy constant alpha 1 OS=Homo sapiens OX=9606 GN=IGHA1 PE=1 SV=2;tr|A0A286YEY1|A0A286YEY1_HUMAN Immunoglobulin heavy constant alpha 1 (Fragment) OS=Homo sapiens OX=9606 GN=IGHA1 PE=1 SV=1	2	12	12	6	10	9	12	10	9	12	4	5	6	55.2	55.2	27.8	37.654	353	353;398	0	209.79	50.1	47.9	55.2	129550000	41051000	0.0497552	37838000	0.0585292	50666000	0.0849677	113				19	59;60;74;148;187;236;245;246;294;339;340;404	True;True;True;True;True;True;True;True;True;True;True;True	60;61;75;154;194;243;252;253;302;349;350;416	156;157;158;159;182;183;184;185;363;364;437;438;439;440;441;442;548;549;550;566;567;568;569;570;571;572;573;684;685;686;687;688;689;799;800;801;802;803;965;966;967	378;379;380;381;382;383;384;385;386;387;388;431;432;433;434;435;436;437;438;439;440;852;853;854;855;1017;1018;1019;1020;1021;1022;1023;1024;1025;1026;1027;1028;1029;1030;1031;1032;1033;1273;1274;1275;1276;1315;1316;1317;1318;1319;1320;1321;1322;1323;1324;1325;1326;1327;1328;1329;1330;1331;1332;1333;1334;1335;1583;1584;1585;1586;1587;1588;1589;1590;1591;1592;1593;1594;1595;1596;1597;1598;1599;1600…	383;387;434;854;1022;1275;1323;1333;1591;1861;1871;2259
sp|P02647|APOA1_HUMAN;tr|F8W696|F8W696_HUMAN;CON__P15497	sp|P02647|APOA1_HUMAN;tr|F8W696|F8W696_HUMAN	15;12;1	15;12;1	15;12;1	sp|P02647|APOA1_HUMAN Apolipoprotein A-I OS=Homo sapiens OX=9606 GN=APOA1 PE=1 SV=1;tr|F8W696|F8W696_HUMAN Apolipoprotein A-I OS=Homo sapiens OX=9606 GN=APOA1 PE=1 SV=1	3	15	15	15	9	12	8	9	12	8	9	12	8	50.6	50.6	50.6	30.777	267	267;245;265	0	136.59	34.1	45.7	27.3	113640000	26679000	0.0323359	53388000	0.0825825	33569000	0.0562957	65				20	35;73;98;124;196;204;212;253;254;255;342;371;381;390;391	True;True;True;True;True;True;True;True;True;True;True;True;True;True;True	35;74;100;127;203;211;219;260;261;262;352;383;393;402;403	86;87;88;89;181;233;234;301;302;303;460;461;476;477;493;584;585;586;587;588;807;808;809;895;919;933;934;935;936;937	216;217;218;219;220;221;222;223;224;225;429;430;535;536;537;538;539;700;701;702;703;704;1066;1067;1068;1102;1103;1104;1105;1145;1146;1147;1355;1356;1357;1358;1359;1360;1361;1884;1885;1886;1887;1888;1889;1890;1891;2089;2090;2150;2179;2180;2181;2182;2183;2184;2185;2186;2187;2188;2189;2190;2191;2192;2193	220;430;536;703;1066;1102;1146;1357;1360;1361;1888;2089;2150;2182;2192
sp|P01834|IGKC_HUMAN	sp|P01834|IGKC_HUMAN	11	11	11	sp|P01834|IGKC_HUMAN Immunoglobulin kappa constant OS=Homo sapiens OX=9606 GN=IGKC PE=1 SV=2	1	11	11	11	6	9	10	6	9	10	6	9	10	90.7	90.7	90.7	11.765	107	107	0	259.4	81.3	86	89.7	110340000	31230000	0.0378518	37329000	0.0577418	41777000	0.0700607	95				13	86;87;166;271;295;360;361;369;388;389;398	True;True;True;True;True;True;True;True;True;True;True	87;88;172;279;303;371;372;381;400;401;410	205;206;207;208;209;210;395;396;397;631;690;691;692;693;694;853;854;855;856;857;858;859;860;861;862;863;864;886;887;888;889;890;891;892;930;931;932;950;951;952	473;474;475;476;477;478;479;480;481;482;483;484;485;486;487;488;922;923;924;925;926;927;928;1465;1466;1605;1606;1607;1608;1609;1610;1611;1612;1613;1614;1615;1616;1617;1618;1619;1990;1991;1992;1993;1994;1995;1996;1997;1998;1999;2000;2001;2002;2003;2004;2005;2006;2007;2008;2009;2010;2011;2012;2013;2014;2015;2067;2068;2069;2070;2071;2072;2073;2074;2075;2076;2077;2078;2079;2080;2081;2082;2083;2084;21…	478;488;926;1466;1616;1990;2011;2075;2172;2178;2223
sp|P02787|TRFE_HUMAN;tr|H7C5E8|H7C5E8_HUMAN;tr|F8WCI6|F8WCI6_HUMAN;tr|C9JB55|C9JB55_HUMAN;tr|F8WEK9|F8WEK9_HUMAN;tr|C9JVG0|C9JVG0_HUMAN;tr|F8WC57|F8WC57_HUMAN	sp|P02787|TRFE_HUMAN	33;6;5;4;4;4;1	33;6;5;4;4;4;1	33;6;5;4;4;4;1	sp|P02787|TRFE_HUMAN Serotransferrin OS=Homo sapiens OX=9606 GN=TF PE=1 SV=3	7	33	33	33	28	20	12	28	20	12	28	20	12	53.9	53.9	53.9	77.063	698	698;143;120;75;115;134;102	0	323.31	49.7	34.1	25.9	109410000	74621000	0.0904432	22073000	0.0341433	12718000	0.0213283	166				35	24;32;48;52;53;62;81;83;95;96;97;101;102;103;110;111;138;139;169;173;177;202;232;233;275;276;309;310;318;319;323;324;399	True;True;True;True;True;True;True;True;True;True;True;True;True;True;True;True;True;True;True;True;True;True;True;True;True;True;True;True;True;True;True;True;True	24;32;49;53;54;63;82;84;97;98;99;103;104;105;112;113;144;145;175;179;184;209;239;240;283;284;317;318;319;327;328;332;333;411	55;56;57;58;59;60;83;126;137;138;139;140;161;162;197;198;200;201;228;229;230;231;232;239;240;241;242;243;244;245;264;265;266;267;340;341;403;409;410;411;422;472;539;540;541;542;543;640;641;642;643;644;645;646;647;648;729;730;731;732;733;734;735;749;750;751;752;753;764;765;766;953	134;135;136;137;138;139;140;141;142;143;144;145;146;147;148;149;150;151;211;304;305;306;332;333;334;335;336;337;338;339;340;341;342;390;391;392;393;458;459;460;461;462;465;466;467;468;528;529;530;531;532;533;534;552;553;554;555;556;557;558;559;560;561;562;563;614;615;616;617;618;619;620;621;622;796;797;798;799;800;801;942;943;954;955;956;957;958;959;960;961;983;984;1096;1247;1248;1249;1250;1251;1…	139;211;306;338;341;391;462;465;528;530;532;555;561;562;614;617;798;801;942;954;983;1096;1251;1261;1505;1509;1698;1710;1743;1749;1779;1782;2227	9	275
tr|J3QLC9|J3QLC9_HUMAN;sp|P00738|HPT_HUMAN;tr|J3QR68|J3QR68_HUMAN;tr|H0Y300|H0Y300_HUMAN;tr|H3BS21|H3BS21_HUMAN;sp|P00738-2|HPT_HUMAN;tr|A0A0C4DGL8|A0A0C4DGL8_HUMAN;tr|J3KRH2|J3KRH2_HUMAN;tr|A0A087WU08|A0A087WU08_HUMAN;sp|P00739|HPTR_HUMAN;sp|P00739-2|HPTR_HUMAN;tr|J3KSV1|J3KSV1_HUMAN;tr|J3QQI8|J3QQI8_HUMAN;tr|H3BMJ7|H3BMJ7_HUMAN;tr|J3KTC3|J3KTC3_HUMAN;tr|A0A0A0MRD9|A0A0A0MRD9_HUMAN	tr|J3QLC9|J3QLC9_HUMAN;sp|P00738|HPT_HUMAN;tr|J3QR68|J3QR68_HUMAN;tr|H0Y300|H0Y300_HUMAN;tr|H3BS21|H3BS21_HUMAN;sp|P00738-2|HPT_HUMAN;tr|A0A0C4DGL8|A0A0C4DGL8_HUMAN;tr|J3KRH2|J3KRH2_HUMAN	12;12;9;9;8;8;8;7;5;4;4;3;3;3;3;1	12;12;9;9;8;8;8;7;5;4;4;3;3;3;3;1	12;12;9;9;8;8;8;7;5;4;4;3;3;3;3;1	tr|J3QLC9|J3QLC9_HUMAN Haptoglobin (Fragment) OS=Homo sapiens OX=9606 GN=HP PE=1 SV=1;sp|P00738|HPT_HUMAN Haptoglobin OS=Homo sapiens OX=9606 GN=HP PE=1 SV=1;tr|J3QR68|J3QR68_HUMAN Haptoglobin (Fragment) OS=Homo sapiens OX=9606 GN=HP PE=1 SV=1;tr|H0Y300|H0	16	12	12	12	7	10	7	7	10	7	7	10	7	31.8	31.8	31.8	40.669	365	365;406;404;442;222;347;347;149;281;348;385;88;91;92;117;281	0	105.82	26	21.1	19.5	96432000	26050000	0.0315735	35831000	0.0554247	34551000	0.0579426	66				5	67;207;209;330;331;332;333;334;378;383;384;425	True;True;True;True;True;True;True;True;True;True;True;True	68;214;216;339;340;341;342;343;390;395;396;437	169;484;487;488;775;776;777;778;779;780;781;782;783;784;785;786;912;921;922;923;924;925;1032;1033;1034;1035;1036;1037	404;405;406;1124;1128;1129;1130;1131;1132;1805;1806;1807;1808;1809;1810;1811;1812;1813;1814;1815;1816;1817;1818;1819;1820;1821;1822;1823;1824;1825;1826;1827;1828;1829;1830;2129;2130;2131;2152;2153;2154;2155;2156;2157;2158;2159;2160;2161;2162;2163;2418;2419;2420;2421;2422;2423;2424;2425;2426;2427;2428;2429;2430;2431;2432;2433;2434	405;1124;1128;1807;1810;1813;1820;1827;2130;2155;2162;2425
sp|P02671-2|FIBA_HUMAN;sp|P02671|FIBA_HUMAN;tr|A0A087WUA0|A0A087WUA0_HUMAN	sp|P02671-2|FIBA_HUMAN;sp|P02671|FIBA_HUMAN	18;18;6	18;18;6	18;18;6	sp|P02671-2|FIBA_HUMAN Isoform 2 of Fibrinogen alpha chain OS=Homo sapiens OX=9606 GN=FGA;sp|P02671|FIBA_HUMAN Fibrinogen alpha chain OS=Homo sapiens OX=9606 GN=FGA PE=1 SV=2	3	18	18	18	15	10	7	15	10	7	15	10	7	33.9	33.9	33.9	69.756	644	644;866;289	0	253.72	30.6	20.8	13.4	81459000	39605000	0.0480026	27333000	0.0422797	14521000	0.0243519	75				25	28;82;84;94;132;150;152;153;158;220;223;226;238;248;249;314;337;338	True;True;True;True;True;True;True;True;True;True;True;True;True;True;True;True;True;True	28;83;85;96;137;156;158;159;164;227;230;233;245;255;256;323;346;347;348	69;70;199;202;226;227;329;366;367;368;370;371;378;379;380;513;514;519;520;521;526;527;553;575;576;577;578;579;740;792;793;794;795;796;797;798	174;175;176;177;463;464;469;524;525;526;527;768;857;858;859;860;861;862;863;864;865;868;869;870;883;884;885;886;887;888;889;890;1191;1192;1193;1194;1195;1206;1207;1208;1209;1210;1221;1222;1280;1281;1282;1337;1338;1339;1340;1341;1342;1343;1344;1345;1346;1347;1718;1719;1845;1846;1847;1848;1849;1850;1851;1852;1853;1854;1855;1856;1857;1858;1859	176;464;469;527;768;860;868;869;887;1191;1207;1221;1280;1338;1340;1718;1857;1859	7	536
sp|P01009|A1AT_HUMAN;tr|A0A024R6I7|A0A024R6I7_HUMAN;sp|P01009-2|A1AT_HUMAN;tr|A0A0G2JRN3|A0A0G2JRN3_HUMAN;sp|P01009-3|A1AT_HUMAN;tr|G3V5R8|G3V5R8_HUMAN;tr|G3V387|G3V387_HUMAN;tr|A0A0B4J278|A0A0B4J278_HUMAN;tr|G3V544|G3V544_HUMAN	sp|P01009|A1AT_HUMAN;tr|A0A024R6I7|A0A024R6I7_HUMAN;sp|P01009-2|A1AT_HUMAN;tr|A0A0G2JRN3|A0A0G2JRN3_HUMAN	14;13;10;9;6;1;1;1;1	14;13;10;9;6;1;1;1;1	14;13;10;9;6;1;1;1;1	sp|P01009|A1AT_HUMAN Alpha-1-antitrypsin OS=Homo sapiens OX=9606 GN=SERPINA1 PE=1 SV=3;tr|A0A024R6I7|A0A024R6I7_HUMAN Alpha-1-antitrypsin OS=Homo sapiens OX=9606 GN=SERPINA1 PE=1 SV=1;sp|P01009-2|A1AT_HUMAN Isoform 2 of Alpha-1-antitrypsin OS=Homo sapiens	9	14	14	14	11	11	7	11	11	7	11	11	7	39	39	39	46.736	418	418;418;359;359;306;92;117;144;156	0	150.04	32.8	34.7	25.1	76766000	40822000	0.0494777	21908000	0.0338881	14036000	0.0235386	79				8	88;90;113;142;143;162;180;199;211;214;313;320;374;375	True;True;True;True;True;True;True;True;True;True;True;True;True;True	89;91;115;148;149;168;187;206;218;221;322;329;386;387	211;212;213;214;216;217;270;348;349;350;351;352;353;354;385;386;387;388;425;467;490;491;492;495;496;739;754;755;902;903;904;905	489;490;491;492;493;494;495;496;498;499;500;501;502;627;628;629;816;817;818;819;820;821;822;823;824;825;826;827;828;829;830;831;899;900;901;902;903;904;905;906;907;908;909;989;990;991;1081;1082;1083;1136;1137;1138;1139;1140;1141;1142;1143;1144;1151;1152;1153;1717;1753;1754;1755;1756;1757;1758;2106;2107;2108;2109;2110;2111;2112;2113;2114;2115;2116	492;500;628;819;826;899;989;1083;1141;1152;1717;1754;2106;2108
sp|P0DOY2|IGLC2_HUMAN;sp|P0DOY3|IGLC3_HUMAN;sp|P0CF74|IGLC6_HUMAN;sp|P0CG04|IGLC1_HUMAN;sp|B9A064|IGLL5_HUMAN;tr|A0A0B4J231|A0A0B4J231_HUMAN;sp|A0M8Q6|IGLC7_HUMAN	sp|P0DOY2|IGLC2_HUMAN;sp|P0DOY3|IGLC3_HUMAN;sp|P0CF74|IGLC6_HUMAN;sp|P0CG04|IGLC1_HUMAN;sp|B9A064|IGLL5_HUMAN;tr|A0A0B4J231|A0A0B4J231_HUMAN	9;8;5;5;5;5;3	9;8;5;5;5;5;3	9;8;5;5;5;5;3	sp|P0DOY2|IGLC2_HUMAN Immunoglobulin lambda constant 2 OS=Homo sapiens OX=9606 GN=IGLC2 PE=1 SV=1;sp|P0DOY3|IGLC3_HUMAN Immunoglobulin lambda constant 3 OS=Homo sapiens OX=9606 GN=IGLC3 PE=1 SV=1;sp|P0CF74|IGLC6_HUMAN Immunoglobulin lambda constant 6 OS=Ho	7	9	9	9	6	5	6	6	5	6	6	5	6	88.7	88.7	88.7	11.293	106	106;106;106;106;214;215;106	0	114.46	85.8	67.9	79.2	55787000	21402000	0.02594	14537000	0.0224864	19847000	0.0332837	50				49	6;11;21;22;37;261;297;322;409	True;True;True;True;True;True;True;True;True	6;11;21;22;37;268;305;331;421	14;15;16;17;31;52;53;93;94;95;96;600;700;759;760;761;762;763;979;980;981;982;983;984	43;44;45;46;47;48;49;50;82;128;129;130;131;235;236;237;238;239;240;241;242;243;1385;1632;1633;1634;1765;1766;1767;1768;1769;1770;1771;1772;1773;1774;1775;1776;1777;2293;2294;2295;2296;2297;2298;2299;2300;2301;2302;2303	43;82;129;130;239;1385;1632;1770;2293
sp|P01023|A2MG_HUMAN;tr|F8W7L3|F8W7L3_HUMAN;CON__ENSEMBL:ENSBTAP00000024146	sp|P01023|A2MG_HUMAN	17;1;1	17;1;1	17;1;1	sp|P01023|A2MG_HUMAN Alpha-2-macroglobulin OS=Homo sapiens OX=9606 GN=A2M PE=1 SV=3	3	17	17	17	13	10	6	13	10	6	13	10	6	17.4	17.4	17.4	163.29	1474	1474;168;1477	0	140.56	14.2	9.4	6.6	54061000	29111000	0.0352835	12936000	0.0200099	12015000	0.0201493	67				10	25;41;91;119;147;151;172;222;247;252;262;300;303;335;377;393;394	True;True;True;True;True;True;True;True;True;True;True;True;True;True;True;True;True	25;42;92;122;153;157;178;229;254;259;269;308;311;344;389;405;406	61;62;63;106;107;218;219;220;287;362;369;408;516;517;518;574;583;601;704;709;710;711;787;788;909;910;911;939;940	152;153;154;155;156;157;158;159;160;263;264;503;504;505;506;507;508;509;510;511;665;851;866;867;951;952;953;1197;1198;1199;1200;1201;1202;1203;1204;1205;1336;1353;1354;1386;1639;1640;1641;1647;1648;1649;1650;1651;1652;1653;1654;1655;1831;1832;1833;1834;1835;1836;2124;2125;2126;2127;2128;2195;2196;2197;2198	156;263;503;665;851;867;953;1197;1336;1353;1386;1640;1651;1831;2126;2196;2198
sp|P02656|APOC3_HUMAN;tr|B0YIW2|B0YIW2_HUMAN	sp|P02656|APOC3_HUMAN;tr|B0YIW2|B0YIW2_HUMAN	3;3	3;3	3;3	sp|P02656|APOC3_HUMAN Apolipoprotein C-III OS=Homo sapiens OX=9606 GN=APOC3 PE=1 SV=1;tr|B0YIW2|B0YIW2_HUMAN Apolipoprotein C-III OS=Homo sapiens OX=9606 GN=APOC3 PE=1 SV=1	2	3	3	3	2	2	3	2	2	3	2	2	3	34.3	34.3	34.3	10.852	99	99;117	0	56.91	27.3	34.3	34.3	41532000	8116500	0.00983748	9050700	0.0139999	24364000	0.0408588	28				24	57;164;165	True;True;True	58;170;171	146;147;148;149;150;151;152;153;390;391;392;393;394	354;355;356;357;358;359;360;361;362;363;364;365;366;367;368;369;370;371;372;373;913;914;915;916;917;918;919;920;921	357;914;916
sp|P01859|IGHG2_HUMAN;tr|A0A286YEY4|A0A286YEY4_HUMAN	sp|P01859|IGHG2_HUMAN;tr|A0A286YEY4|A0A286YEY4_HUMAN	9;9	5;5	4;4	sp|P01859|IGHG2_HUMAN Immunoglobulin heavy constant gamma 2 OS=Homo sapiens OX=9606 GN=IGHG2 PE=1 SV=2;tr|A0A286YEY4|A0A286YEY4_HUMAN Immunoglobulin heavy constant gamma 2 (Fragment) OS=Homo sapiens OX=9606 GN=IGHG2 PE=1 SV=1	2	9	5	4	7	9	5	4	5	3	3	4	2	42	23.3	19	35.9	326	326;395	0	47.271	36.5	42	27.9	30156000	19229000	0.0233062	6691100	0.01035	4235800	0.0071035	31				15	45;106;118;154;316;357;396;397;405	True;False;False;False;True;True;True;True;False	46;108;121;160;325;368;408;409;417	120;121;122;250;285;286;372;373;374;743;744;745;847;848;945;946;947;948;949;968;969;970	292;293;294;295;296;297;298;573;574;575;663;664;871;872;873;874;875;876;877;1724;1725;1726;1727;1728;1729;1730;1731;1732;1979;1980;1981;1982;2211;2212;2213;2214;2215;2216;2217;2218;2219;2220;2221;2265;2266;2267;2268;2269	293;573;663;875;1728;1981;2212;2221;2265
tr|A0A4W9A917|A0A4W9A917_HUMAN;sp|P01860|IGHG3_HUMAN;tr|A0A286YES1|A0A286YES1_HUMAN	tr|A0A4W9A917|A0A4W9A917_HUMAN;sp|P01860|IGHG3_HUMAN;tr|A0A286YES1|A0A286YES1_HUMAN	12;12;12	8;8;8	6;6;6	tr|A0A4W9A917|A0A4W9A917_HUMAN Immunoglobulin heavy constant gamma 3 (Fragment) OS=Homo sapiens OX=9606 GN=IGHG3 PE=4 SV=1;sp|P01860|IGHG3_HUMAN Immunoglobulin heavy constant gamma 3 OS=Homo sapiens OX=9606 GN=IGHG3 PE=1 SV=2;tr|A0A286YES1|A0A286YES1_HUMAN	3	12	8	6	8	12	4	5	8	2	4	6	1	47.5	33.4	26.3	41.215	377	377;377;446	0	61.498	37.1	47.5	16.4	29795000	17158000	0.0207961	11434000	0.0176865	1201900	0.00201561	35				16	49;106;118;154;280;317;351;352;370;392;395;408	True;True;False;True;True;False;True;True;True;False;False;True	50;108;121;160;288;326;362;363;382;404;407;420	127;128;129;250;285;286;372;373;374;655;656;657;746;747;748;832;833;834;893;894;938;941;942;943;944;978	307;308;309;310;311;312;313;573;574;575;663;664;871;872;873;874;875;876;877;1520;1521;1522;1523;1524;1525;1733;1734;1735;1736;1737;1738;1739;1740;1741;1949;1950;1951;1952;1953;2085;2086;2087;2088;2194;2199;2200;2201;2202;2203;2204;2205;2206;2207;2208;2209;2210;2290;2291;2292	311;573;663;875;1522;1736;1950;1953;2087;2194;2199;2292
sp|P02675|FIBB_HUMAN;tr|D6REL8|D6REL8_HUMAN;CON__P02676	sp|P02675|FIBB_HUMAN;tr|D6REL8|D6REL8_HUMAN	10;8;1	10;8;1	10;8;1	sp|P02675|FIBB_HUMAN Fibrinogen beta chain OS=Homo sapiens OX=9606 GN=FGB PE=1 SV=2;tr|D6REL8|D6REL8_HUMAN Fibrinogen beta chain OS=Homo sapiens OX=9606 GN=FGB PE=1 SV=1	3	10	10	10	10	3	2	10	3	2	10	3	2	31.4	31.4	31.4	55.928	491	491;272;495	0	122.73	31.4	9.8	6.7	23632000	17184000	0.0208276	3491400	0.00540062	2957500	0.00495977	36				26	23;78;79;100;104;188;225;241;349;427	True;True;True;True;True;True;True;True;True;True	23;79;80;102;106;195;232;248;360;439	54;191;192;193;194;195;238;246;247;248;443;523;524;525;561;828;1042	132;133;450;451;452;453;454;455;456;549;550;551;564;565;566;567;568;569;570;571;1034;1035;1036;1213;1214;1215;1216;1217;1218;1219;1220;1302;1303;1304;1939;2446	133;452;455;550;566;1036;1217;1304;1939;2446
sp|P19652|A1AG2_HUMAN	sp|P19652|A1AG2_HUMAN	6	5	5	sp|P19652|A1AG2_HUMAN Alpha-1-acid glycoprotein 2 OS=Homo sapiens OX=9606 GN=ORM2 PE=1 SV=2	1	6	5	5	5	6	5	4	5	4	4	5	4	31.3	26.9	26.9	23.602	201	201	0	93.842	26.4	31.3	26.4	23577000	9469100	0.0114769	7568700	0.0117075	6539600	0.010967	30				51	121;239;282;346;347;401	True;True;True;True;True;False	124;246;290;357;358;413	289;290;291;554;555;556;661;821;822;823;824;825;826;955;956;957;958	669;670;671;672;673;674;675;676;1283;1284;1285;1286;1287;1288;1289;1290;1291;1534;1925;1926;1927;1928;1929;1930;1931;1932;1933;1934;1935;1936;2231;2232;2233;2234;2235;2236;2237;2238;2239;2240	670;1288;1534;1931;1936;2236
tr|B8ZZW2|B8ZZW2_HUMAN;sp|Q8IWJ2|GCC2_HUMAN	tr|B8ZZW2|B8ZZW2_HUMAN;sp|Q8IWJ2|GCC2_HUMAN	1;1	1;1	1;1	tr|B8ZZW2|B8ZZW2_HUMAN GRIP and coiled-coil domain-containing protein 2 (Fragment) OS=Homo sapiens OX=9606 GN=GCC2 PE=1 SV=1;sp|Q8IWJ2|GCC2_HUMAN GRIP and coiled-coil domain-containing protein 2 OS=Homo sapiens OX=9606 GN=GCC2 PE=1 SV=4	2	1	1	1	0	0	1	0	0	1	0	0	1	1.1	1.1	1.1	107.1	916	916;1684	0	5.8718	0	0	1.1	21173000	0	0	0	0	21173000	0.0355075	3				60	120	TRUE	123	288	666;667;668	667
sp|P01871|IGHM_HUMAN;tr|A0A1B0GUU9|A0A1B0GUU9_HUMAN;sp|P01871-2|IGHM_HUMAN	sp|P01871|IGHM_HUMAN;tr|A0A1B0GUU9|A0A1B0GUU9_HUMAN;sp|P01871-2|IGHM_HUMAN	7;7;7	7;7;7	7;7;7	sp|P01871|IGHM_HUMAN Immunoglobulin heavy constant mu OS=Homo sapiens OX=9606 GN=IGHM PE=1 SV=4;tr|A0A1B0GUU9|A0A1B0GUU9_HUMAN Immunoglobulin heavy constant mu (Fragment) OS=Homo sapiens OX=9606 GN=IGHM PE=1 SV=1;sp|P01871-2|IGHM_HUMAN Isoform 2 of Immunog	3	7	7	7	5	6	2	5	6	2	5	6	2	22.3	22.3	22.3	49.439	453	453;474;474	0	57.154	12.6	16.8	6.6	20604000	8152700	0.00988135	7297200	0.0112876	5153800	0.008643	25				18	109;200;256;263;301;410;412	True;True;True;True;True;True;True	111;207;263;270;309;422;424	261;262;263;468;469;470;589;602;603;705;706;985;987	606;607;608;609;610;611;612;613;1084;1085;1086;1087;1088;1089;1090;1091;1092;1362;1387;1388;1389;1642;1643;2304;2305;2309	608;1087;1362;1387;1643;2305;2309
sp|P01024|CO3_HUMAN;tr|M0R0Q9|M0R0Q9_HUMAN	sp|P01024|CO3_HUMAN	15;1	15;1	15;1	sp|P01024|CO3_HUMAN Complement C3 OS=Homo sapiens OX=9606 GN=C3 PE=1 SV=2	2	15	15	15	12	5	2	12	5	2	12	5	2	17.1	17.1	17.1	187.15	1663	1663;101	0	161.84	15.2	5	2.2	18937000	11248000	0.013633	6175900	0.0095531	1513300	0.00253783	41				11	12;18;117;176;178;197;210;243;291;292;312;336;348;387;400	True;True;True;True;True;True;True;True;True;True;True;True;True;True;True	12;18;120;183;185;204;217;250;299;300;321;345;359;399;412	32;46;284;418;419;420;421;423;462;489;563;681;682;738;789;790;791;827;929;954	83;84;85;116;662;973;974;975;976;977;978;979;980;981;982;985;986;1069;1133;1134;1135;1307;1308;1577;1578;1579;1580;1715;1716;1837;1838;1839;1840;1841;1842;1843;1844;1937;1938;2171;2229;2230	83;116;662;981;986;1069;1134;1308;1578;1580;1716;1840;1937;2171;2229
sp|P01008|ANT3_HUMAN;tr|Q8TCE1|Q8TCE1_HUMAN;CON__P41361	sp|P01008|ANT3_HUMAN;tr|Q8TCE1|Q8TCE1_HUMAN	9;6;1	9;6;1	9;6;1	sp|P01008|ANT3_HUMAN Antithrombin-III OS=Homo sapiens OX=9606 GN=SERPINC1 PE=1 SV=1;tr|Q8TCE1|Q8TCE1_HUMAN Antithrombin-III OS=Homo sapiens OX=9606 GN=SERPINC1 PE=1 SV=1	3	9	9	9	6	4	4	6	4	4	6	4	4	30.8	30.8	30.8	52.602	464	464;259;465	0	73.482	20.9	14.9	14.7	16532000	7017900	0.00850593	4736000	0.00732581	4778000	0.00801278	33				7	33;34;69;114;131;137;179;354;365	True;True;True;True;True;True;True;True;True	33;34;70;116;136;143;186;365;377	84;85;171;172;173;271;326;327;328;339;424;837;877;878	212;213;214;215;408;409;410;411;412;413;414;415;630;631;759;760;761;762;763;764;765;766;767;794;795;987;988;1956;1957;2046;2047;2048;2049	212;215;411;631;764;794;988;1956;2049
sp|P02760|AMBP_HUMAN;tr|S4R471|S4R471_HUMAN	sp|P02760|AMBP_HUMAN	3;1	3;1	3;1	sp|P02760|AMBP_HUMAN Protein AMBP OS=Homo sapiens OX=9606 GN=AMBP PE=1 SV=1	2	3	3	3	2	3	2	2	3	2	2	3	2	11.9	11.9	11.9	38.999	352	352;193	0	24.006	7.7	11.9	7.7	12903000	4437200	0.00537804	3665700	0.00567024	4800100	0.00804984	20				30	14;136;359	True;True;True	14;142;370	40;41;42;336;337;338;852	103;104;105;106;107;108;109;110;784;785;786;787;788;789;790;791;792;793;1988;1989	108;786;1989
tr|G3V3A0|G3V3A0_HUMAN;sp|P01011|AACT_HUMAN	tr|G3V3A0|G3V3A0_HUMAN;sp|P01011|AACT_HUMAN	3;3	3;3	3;3	tr|G3V3A0|G3V3A0_HUMAN Alpha-1-antichymotrypsin OS=Homo sapiens OX=9606 GN=SERPINA3 PE=1 SV=1;sp|P01011|AACT_HUMAN Alpha-1-antichymotrypsin OS=Homo sapiens OX=9606 GN=SERPINA3 PE=1 SV=2	2	3	3	3	0	3	3	0	3	3	0	3	3	26.8	26.8	26.8	23.406	205	205;423	0	35.747	0	26.8	26.8	12241000	0	0	5860300	0.00906492	6380600	0.0107004	27				9	144;237;344	True;True;True	150;244;354;355	355;356;551;552;811;812;813;814;815	832;833;834;835;836;1277;1278;1279;1895;1896;1897;1898;1899;1900;1901;1902;1903;1904;1905;1906;1907;1908;1909;1910;1911;1912;1913	833;1277;1901	5	196
sp|P02679-2|FIBG_HUMAN;tr|C9JEU5|C9JEU5_HUMAN;sp|P02679|FIBG_HUMAN;tr|C9JC84|C9JC84_HUMAN;tr|C9JPQ9|C9JPQ9_HUMAN;tr|C9JU00|C9JU00_HUMAN	sp|P02679-2|FIBG_HUMAN;tr|C9JEU5|C9JEU5_HUMAN;sp|P02679|FIBG_HUMAN;tr|C9JC84|C9JC84_HUMAN;tr|C9JPQ9|C9JPQ9_HUMAN;tr|C9JU00|C9JU00_HUMAN	4;4;4;4;2;2	4;4;4;4;2;2	4;4;4;4;2;2	sp|P02679-2|FIBG_HUMAN Isoform Gamma-A of Fibrinogen gamma chain OS=Homo sapiens OX=9606 GN=FGG;tr|C9JEU5|C9JEU5_HUMAN Fibrinogen gamma chain OS=Homo sapiens OX=9606 GN=FGG PE=1 SV=1;sp|P02679|FIBG_HUMAN Fibrinogen gamma chain OS=Homo sapiens OX=9606 GN=FG	6	4	4	4	4	1	0	4	1	0	4	1	0	15.1	15.1	15.1	49.496	437	437;445;453;461;119;123	0	29.063	15.1	2.1	0	11480000	10586000	0.0128306	893810	0.00138258	0	0	8				27	77;108;366;411	True;True;True;True	78;110;378;423	189;190;260;879;986	448;449;604;605;2050;2306;2307;2308	448;604;2050;2306
sp|P02652|APOA2_HUMAN;tr|V9GYM3|V9GYM3_HUMAN;tr|V9GYE3|V9GYE3_HUMAN;tr|V9GYC1|V9GYC1_HUMAN;tr|V9GYS1|V9GYS1_HUMAN;tr|V9GYG9|V9GYG9_HUMAN	sp|P02652|APOA2_HUMAN;tr|V9GYM3|V9GYM3_HUMAN;tr|V9GYE3|V9GYE3_HUMAN;tr|V9GYC1|V9GYC1_HUMAN;tr|V9GYS1|V9GYS1_HUMAN;tr|V9GYG9|V9GYG9_HUMAN	5;5;3;3;3;3	5;5;3;3;3;3	5;5;3;3;3;3	sp|P02652|APOA2_HUMAN Apolipoprotein A-II OS=Homo sapiens OX=9606 GN=APOA2 PE=1 SV=1;tr|V9GYM3|V9GYM3_HUMAN Apolipoprotein A-II OS=Homo sapiens OX=9606 GN=APOA2 PE=1 SV=1;tr|V9GYE3|V9GYE3_HUMAN Apolipoprotein A-II OS=Homo sapiens OX=9606 GN=APOA2 PE=1 SV=1	6	5	5	5	4	3	4	4	3	4	4	3	4	59	59	59	11.175	100	100;133;52;66;82;95	0	88.1	48	36	48	10609000	4797800	0.0058151	2807900	0.00434336	3003200	0.00503641	39				21	20;115;116;184;382	True;True;True;True;True	20;117;118;119;191;394	50;51;272;273;274;275;276;277;278;279;280;281;282;283;429;430;920	124;125;126;127;632;633;634;635;636;637;638;639;640;641;642;643;644;645;646;647;648;649;650;651;652;653;654;655;656;657;658;659;660;661;995;996;997;998;2151	127;648;650;995;2151	6	49
tr|E2QRB9|E2QRB9_HUMAN;sp|Q16881-7|TRXR1_HUMAN;tr|E9PIR7|E9PIR7_HUMAN;tr|F8W809|F8W809_HUMAN;sp|Q16881-5|TRXR1_HUMAN;sp|Q16881-2|TRXR1_HUMAN;tr|A0A087WSW9|A0A087WSW9_HUMAN;sp|Q16881-4|TRXR1_HUMAN;tr|A0A182DWI3|A0A182DWI3_HUMAN;sp|Q16881-3|TRXR1_HUMAN;sp|Q16881-6|TRXR1_HUMAN;tr|A0A087WSY9|A0A087WSY9_HUMAN;sp|Q16881|TRXR1_HUMAN	tr|E2QRB9|E2QRB9_HUMAN;sp|Q16881-7|TRXR1_HUMAN;tr|E9PIR7|E9PIR7_HUMAN;tr|F8W809|F8W809_HUMAN;sp|Q16881-5|TRXR1_HUMAN;sp|Q16881-2|TRXR1_HUMAN;tr|A0A087WSW9|A0A087WSW9_HUMAN;sp|Q16881-4|TRXR1_HUMAN;tr|A0A182DWI3|A0A182DWI3_HUMAN;sp|Q16881-3|TRXR1_HUMAN;sp|Q16881-6|TRXR1_HUMAN;tr|A0A087WSY9|A0A087WSY9_HUMAN;sp|Q16881|TRXR1_HUMAN	1;1;1;1;1;1;1;1;1;1;1;1;1	1;1;1;1;1;1;1;1;1;1;1;1;1	1;1;1;1;1;1;1;1;1;1;1;1;1	tr|E2QRB9|E2QRB9_HUMAN Thioredoxin reductase 1, cytoplasmic OS=Homo sapiens OX=9606 GN=TXNRD1 PE=1 SV=2;sp|Q16881-7|TRXR1_HUMAN Isoform 7 of Thioredoxin reductase 1, cytoplasmic OS=Homo sapiens OX=9606 GN=TXNRD1;tr|E9PIR7|E9PIR7_HUMAN Thioredoxin reductase	13	1	1	1	0	1	1	0	1	1	0	1	1	3	3	3	50.723	460	460;461;482;498;499;543;548;551;568;598;614;648;649	0	5.7678	0	3	3	7221200	0	0	3011300	0.00465799	4209800	0.0070599	3				59	56	TRUE	57	144;145	351;352;353	352
sp|Q8N1G4|LRC47_HUMAN	sp|Q8N1G4|LRC47_HUMAN	1	1	1	sp|Q8N1G4|LRC47_HUMAN Leucine-rich repeat-containing protein 47 OS=Homo sapiens OX=9606 GN=LRRC47 PE=1 SV=1	1	1	1	1	0	1	0	0	1	0	0	1	0	2.1	2.1	2.1	63.472	583	583	0	6.0545	0	2.1	0	7008700	0	0	7008700	0.0108413	0	0	1				61	221	TRUE	228	515	1196	1196	13	506
sp|P04196|HRG_HUMAN	sp|P04196|HRG_HUMAN	3	3	3	sp|P04196|HRG_HUMAN Histidine-rich glycoprotein OS=Homo sapiens OX=9606 GN=HRG PE=1 SV=1	1	3	3	3	3	2	1	3	2	1	3	2	1	8.8	8.8	8.8	59.578	525	525	0	31.851	8.8	5.7	3	6537400	2709800	0.00328437	1423400	0.00220177	2404200	0.00403188	12				38	10;85;289	True;True;True	10;86;297	30;203;204;677;678;679	80;81;470;471;472;1568;1569;1570;1571;1572;1573;1574	80;472;1573
sp|P05155-2|IC1_HUMAN;tr|H9KV48|H9KV48_HUMAN;sp|P05155|IC1_HUMAN;sp|P05155-3|IC1_HUMAN;tr|E9PGN7|E9PGN7_HUMAN	sp|P05155-2|IC1_HUMAN;tr|H9KV48|H9KV48_HUMAN;sp|P05155|IC1_HUMAN;sp|P05155-3|IC1_HUMAN;tr|E9PGN7|E9PGN7_HUMAN	3;3;3;3;3	3;3;3;3;3	3;3;3;3;3	sp|P05155-2|IC1_HUMAN Isoform 2 of Plasma protease C1 inhibitor OS=Homo sapiens OX=9606 GN=SERPING1;tr|H9KV48|H9KV48_HUMAN Plasma protease C1 inhibitor OS=Homo sapiens OX=9606 GN=SERPING1 PE=1 SV=1;sp|P05155|IC1_HUMAN Plasma protease C1 inhibitor OS=Homo s	5	3	3	3	3	1	1	3	1	1	3	1	1	12.3	12.3	12.3	49.757	448	448;463;500;505;543	0	33.138	12.3	6.2	6.2	5498600	4903700	0.00594345	350580	0.00054229	244360	0.000409796	15				41	146;163;345	True;True;True	152;169;356	361;389;816;817;818;819;820	849;850;910;911;912;1914;1915;1916;1917;1918;1919;1920;1921;1922;1923;1924	850;912;1915
sp|Q9NPH3|IL1AP_HUMAN	sp|Q9NPH3|IL1AP_HUMAN	1	1	1	sp|Q9NPH3|IL1AP_HUMAN Interleukin-1 receptor accessory protein OS=Homo sapiens OX=9606 GN=IL1RAP PE=1 SV=2	1	1	1	1	1	0	1	1	0	1	1	0	1	1.6	1.6	1.6	65.418	570	570	1	-2	1.6	0	1.6	5489700	1317900	0.00159734	0	0	4171800	0.00699617	2	+			64	257	TRUE	264	590;591	1363;1364	1363	14	546
sp|P04217|A1BG_HUMAN;tr|M0R009|M0R009_HUMAN;sp|P04217-2|A1BG_HUMAN	sp|P04217|A1BG_HUMAN;tr|M0R009|M0R009_HUMAN;sp|P04217-2|A1BG_HUMAN	4;2;2	4;2;2	4;2;2	sp|P04217|A1BG_HUMAN Alpha-1B-glycoprotein OS=Homo sapiens OX=9606 GN=A1BG PE=1 SV=4;tr|M0R009|M0R009_HUMAN Alpha-1B-glycoprotein (Fragment) OS=Homo sapiens OX=9606 GN=A1BG PE=1 SV=8;sp|P04217-2|A1BG_HUMAN Isoform 2 of Alpha-1B-glycoprotein OS=Homo sapiens	3	4	4	4	2	4	2	2	4	2	2	4	2	13.5	13.5	13.5	54.253	495	495;305;373	0	39.881	6.3	13.5	8.9	4743000	1938900	0.00235001	2263500	0.00350126	540560	0.000906528	16				39	39;293;308;419	True;True;True;True	39;301;316;431	99;100;683;726;727;728;1009;1010	247;248;249;1581;1582;1690;1691;1692;1693;1694;1695;2366;2367;2368;2369;2370	248;1582;1695;2366
sp|P25311|ZA2G_HUMAN;tr|C9JEV0|C9JEV0_HUMAN;tr|H7BZJ8|H7BZJ8_HUMAN	sp|P25311|ZA2G_HUMAN;tr|C9JEV0|C9JEV0_HUMAN	4;2;1	4;2;1	4;2;1	sp|P25311|ZA2G_HUMAN Zinc-alpha-2-glycoprotein OS=Homo sapiens OX=9606 GN=AZGP1 PE=1 SV=2;tr|C9JEV0|C9JEV0_HUMAN Zinc-alpha-2-glycoprotein OS=Homo sapiens OX=9606 GN=AZGP1 PE=1 SV=1	3	4	4	4	1	4	4	1	4	4	1	4	4	21.5	21.5	21.5	34.258	298	298;227;85	0	27.534	3.4	21.5	21.5	4621600	794590	0.00096307	1486100	0.00229875	2340900	0.00392573	16				53	19;47;112;171	True;True;True;True	19;48;114;177	47;48;49;124;125;268;269;406;407	117;118;119;120;121;122;123;302;303;623;624;625;626;948;949;950	117;303;623;948
sp|P05090|APOD_HUMAN;tr|C9JF17|C9JF17_HUMAN;tr|C9JX71|C9JX71_HUMAN	sp|P05090|APOD_HUMAN;tr|C9JF17|C9JF17_HUMAN;tr|C9JX71|C9JX71_HUMAN	2;2;1	2;2;1	2;2;1	sp|P05090|APOD_HUMAN Apolipoprotein D OS=Homo sapiens OX=9606 GN=APOD PE=1 SV=1;tr|C9JF17|C9JF17_HUMAN Apolipoprotein D (Fragment) OS=Homo sapiens OX=9606 GN=APOD PE=1 SV=1;tr|C9JX71|C9JX71_HUMAN Apolipoprotein D (Fragment) OS=Homo sapiens OX=9606 GN=APOD	3	2	2	2	1	1	2	1	1	2	1	1	2	13.8	13.8	13.8	21.275	189	189;215;149	0	14.679	5.8	5.8	13.8	3584200	1354900	0.00164219	544990	0.00084301	1684400	0.00282477	7				40	231;407	True;True	238;419	536;537;538;977	1242;1243;1244;1245;1246;2288;2289	1244;2289
sp|P01042-3|KNG1_HUMAN;sp|P01042-2|KNG1_HUMAN;sp|P01042|KNG1_HUMAN	sp|P01042-3|KNG1_HUMAN;sp|P01042-2|KNG1_HUMAN;sp|P01042|KNG1_HUMAN	3;3;3	3;3;3	3;3;3	sp|P01042-3|KNG1_HUMAN Isoform 3 of Kininogen-1 OS=Homo sapiens OX=9606 GN=KNG1;sp|P01042-2|KNG1_HUMAN Isoform LMW of Kininogen-1 OS=Homo sapiens OX=9606 GN=KNG1;sp|P01042|KNG1_HUMAN Kininogen-1 OS=Homo sapiens OX=9606 GN=KNG1 PE=1 SV=2	3	3	3	3	0	2	2	0	2	2	0	2	2	12	12	12	43.821	391	391;427;644	0	26.14	0	7.7	7.2	3517800	0	0	1757600	0.00271872	1760200	0.00295188	7				12	70;183;362	True;True;True	71;190;373	174;428;865;866	416;994;2016;2017;2018;2019;2020	416;994;2017
sp|P02774|VTDB_HUMAN;tr|D6RF35|D6RF35_HUMAN;sp|P02774-3|VTDB_HUMAN;tr|D6RBJ7|D6RBJ7_HUMAN;sp|P02774-2|VTDB_HUMAN;tr|D6RF20|D6RF20_HUMAN;CON__Q3MHN5;CON__ENSEMBL:ENSBTAP00000018229	sp|P02774|VTDB_HUMAN;tr|D6RF35|D6RF35_HUMAN;sp|P02774-3|VTDB_HUMAN;tr|D6RBJ7|D6RBJ7_HUMAN;sp|P02774-2|VTDB_HUMAN	3;3;3;2;2;1;1;1	3;3;3;2;2;1;1;1	3;3;3;2;2;1;1;1	sp|P02774|VTDB_HUMAN Vitamin D-binding protein OS=Homo sapiens OX=9606 GN=GC PE=1 SV=2;tr|D6RF35|D6RF35_HUMAN Vitamin D-binding protein OS=Homo sapiens OX=9606 GN=GC PE=1 SV=1;sp|P02774-3|VTDB_HUMAN Isoform 3 of Vitamin D-binding protein OS=Homo sapiens OX	8	3	3	3	3	1	1	3	1	1	3	1	1	13.9	13.9	13.9	52.917	474	474;476;493;348;352;145;474;475	0	61.312	13.9	4.2	4.2	3508900	1921400	0.0023288	622570	0.000963014	964920	0.00161819	11				34	157;281;325	True;True;True	163;289;334	377;658;659;660;767	882;1526;1527;1528;1529;1530;1531;1532;1533;1784;1785	882;1529;1785
sp|P02765|FETUA_HUMAN;tr|C9JV77|C9JV77_HUMAN	sp|P02765|FETUA_HUMAN;tr|C9JV77|C9JV77_HUMAN	1;1	1;1	1;1	sp|P02765|FETUA_HUMAN Alpha-2-HS-glycoprotein OS=Homo sapiens OX=9606 GN=AHSG PE=1 SV=2;tr|C9JV77|C9JV77_HUMAN Alpha-2-HS-glycoprotein OS=Homo sapiens OX=9606 GN=AHSG PE=1 SV=1	2	1	1	1	1	1	0	1	1	0	1	1	0	5.4	5.4	5.4	39.34	367	367;368	0	6.1605	5.4	5.4	0	3352600	2479900	0.00300572	872740	0.00134999	0	0	4				32	170	TRUE	176	404;405	944;945;946;947	946
tr|Q6P163|Q6P163_HUMAN;tr|V9GYJ8|V9GYJ8_HUMAN;tr|A0A024R0T9|A0A024R0T9_HUMAN;sp|P02655|APOC2_HUMAN;tr|K7ER74|K7ER74_HUMAN	tr|Q6P163|Q6P163_HUMAN;tr|V9GYJ8|V9GYJ8_HUMAN;tr|A0A024R0T9|A0A024R0T9_HUMAN;sp|P02655|APOC2_HUMAN;tr|K7ER74|K7ER74_HUMAN	1;1;1;1;1	1;1;1;1;1	1;1;1;1;1	tr|Q6P163|Q6P163_HUMAN APOC2 protein OS=Homo sapiens OX=9606 GN=APOC2 PE=1 SV=1;tr|V9GYJ8|V9GYJ8_HUMAN Apolipoprotein C-II OS=Homo sapiens OX=9606 GN=APOC2 PE=1 SV=1;tr|A0A024R0T9|A0A024R0T9_HUMAN Apolipoprotein C-II isoform 1 OS=Homo sapiens OX=9606 GN=AP	5	1	1	1	1	0	1	1	0	1	1	0	1	15.3	15.3	15.3	8.1463	72	72;87;101;101;178	0	6.2237	15.3	0	15.3	3331700	1299800	0.0015754	0	0	2031900	0.00340753	5				23	126	TRUE	130	310;311	720;721;722;723;724	720
sp|P04004|VTNC_HUMAN	sp|P04004|VTNC_HUMAN	2	2	2	sp|P04004|VTNC_HUMAN Vitronectin OS=Homo sapiens OX=9606 GN=VTN PE=1 SV=1	1	2	2	2	1	1	1	1	1	1	1	1	1	6.5	6.5	6.5	54.305	478	478	0	15.412	3.3	3.1	3.1	3053700	1414000	0.00171382	658670	0.00101885	981060	0.00164525	4				37	93;298	True;True	95;306	225;701;702	523;1635;1636;1637	523;1635
sp|Q9UEF7-2|KLOT_HUMAN;sp|Q9UEF7|KLOT_HUMAN	sp|Q9UEF7-2|KLOT_HUMAN;sp|Q9UEF7|KLOT_HUMAN	1;1	1;1	1;1	sp|Q9UEF7-2|KLOT_HUMAN Isoform 2 of Klotho OS=Homo sapiens OX=9606 GN=KL;sp|Q9UEF7|KLOT_HUMAN Klotho OS=Homo sapiens OX=9606 GN=KL PE=1 SV=2	2	1	1	1	1	0	0	1	0	0	1	0	0	2	2	2	62.134	549	549;1012	0	5.5847	2	0	0	2611700	2611700	0.00316547	0	0	0	0	1				66	227	TRUE	234	528	1223	1223
sp|Q92954-3|PRG4_HUMAN;tr|A0A0U1RR20|A0A0U1RR20_HUMAN;sp|Q92954-6|PRG4_HUMAN;sp|Q92954|PRG4_HUMAN;tr|J3KP74|J3KP74_HUMAN;sp|Q92954-5|PRG4_HUMAN;sp|Q92954-4|PRG4_HUMAN;sp|Q92954-2|PRG4_HUMAN	sp|Q92954-3|PRG4_HUMAN;tr|A0A0U1RR20|A0A0U1RR20_HUMAN;sp|Q92954-6|PRG4_HUMAN;sp|Q92954|PRG4_HUMAN;tr|J3KP74|J3KP74_HUMAN;sp|Q92954-5|PRG4_HUMAN;sp|Q92954-4|PRG4_HUMAN;sp|Q92954-2|PRG4_HUMAN	2;2;2;2;1;1;1;1	2;2;2;2;1;1;1;1	2;2;2;2;1;1;1;1	sp|Q92954-3|PRG4_HUMAN Isoform C of Proteoglycan 4 OS=Homo sapiens OX=9606 GN=PRG4;tr|A0A0U1RR20|A0A0U1RR20_HUMAN Proteoglycan 4 OS=Homo sapiens OX=9606 GN=PRG4 PE=1 SV=1;sp|Q92954-6|PRG4_HUMAN Isoform F of Proteoglycan 4 OS=Homo sapiens OX=9606 GN=PRG4;sp	8	2	2	2	0	2	1	0	2	1	0	2	1	2.8	2.8	2.8	141.09	1311	1311;1361;1361;1404;853;933;1270;1363	0	22.848	0	2.8	1.1	2549400	0	0	1562600	0.00241709	986730	0.00165476	3				63	61;128	True;True	62;132	160;315;316	389;734;735	389;734
sp|P06727|APOA4_HUMAN	sp|P06727|APOA4_HUMAN	2	2	2	sp|P06727|APOA4_HUMAN Apolipoprotein A-IV OS=Homo sapiens OX=9606 GN=APOA4 PE=1 SV=3	1	2	2	2	1	1	1	1	1	1	1	1	1	6.8	6.8	6.8	45.398	396	396	0	13.807	2.5	4.3	4.3	2227200	772000	0.00093569	647830	0.00100209	807410	0.00135404	4				44	31;302	True;True	31;310	82;707;708	210;1644;1645;1646	210;1645
tr|Q5T985|Q5T985_HUMAN;sp|P19823|ITIH2_HUMAN	tr|Q5T985|Q5T985_HUMAN;sp|P19823|ITIH2_HUMAN	1;1	1;1	1;1	tr|Q5T985|Q5T985_HUMAN Inter-alpha-trypsin inhibitor heavy chain H2 OS=Homo sapiens OX=9606 GN=ITIH2 PE=1 SV=1;sp|P19823|ITIH2_HUMAN Inter-alpha-trypsin inhibitor heavy chain H2 OS=Homo sapiens OX=9606 GN=ITIH2 PE=1 SV=2	2	1	1	1	1	0	0	1	0	0	1	0	0	1.4	1.4	1.4	105.21	935	935;946	0	5.8792	1.4	0	0	1785700	1785700	0.00216433	0	0	0	0	1				52	182	TRUE	189	427	993	993
sp|P08603|CFAH_HUMAN;tr|Q5TFM2|Q5TFM2_HUMAN;tr|A0A0D9SG88|A0A0D9SG88_HUMAN;sp|P08603-2|CFAH_HUMAN	sp|P08603|CFAH_HUMAN	3;1;1;1	3;1;1;1	3;1;1;1	sp|P08603|CFAH_HUMAN Complement factor H OS=Homo sapiens OX=9606 GN=CFH PE=1 SV=4	4	3	3	3	0	3	0	0	3	0	0	3	0	2.9	2.9	2.9	139.09	1231	1231;385;449;449	0	16.936	0	2.9	0	1746400	0	0	1746400	0.00270139	0	0	4				45	66;278;299	True;True;True	67;286;307	168;650;703	403;1513;1514;1638	403;1513;1638
tr|F5GXS0|F5GXS0_HUMAN;tr|A0A140TA49|A0A140TA49_HUMAN;tr|A0A140TA44|A0A140TA44_HUMAN;tr|A0A140TA32|A0A140TA32_HUMAN;tr|A0A140TA29|A0A140TA29_HUMAN;tr|A0A0G2JL54|A0A0G2JL54_HUMAN;sp|P0C0L4-2|CO4A_HUMAN;tr|A0A0G2JPR0|A0A0G2JPR0_HUMAN;sp|P0C0L5|CO4B_HUMAN;sp|P0C0L4|CO4A_HUMAN;tr|A0A3B3ISA6|A0A3B3ISA6_HUMAN;tr|A0A3B3ISD7|A0A3B3ISD7_HUMAN	tr|F5GXS0|F5GXS0_HUMAN;tr|A0A140TA49|A0A140TA49_HUMAN;tr|A0A140TA44|A0A140TA44_HUMAN;tr|A0A140TA32|A0A140TA32_HUMAN;tr|A0A140TA29|A0A140TA29_HUMAN;tr|A0A0G2JL54|A0A0G2JL54_HUMAN;sp|P0C0L4-2|CO4A_HUMAN;tr|A0A0G2JPR0|A0A0G2JPR0_HUMAN;sp|P0C0L5|CO4B_HUMAN;sp|P0C0L4|CO4A_HUMAN;tr|A0A3B3ISA6|A0A3B3ISA6_HUMAN	4;4;4;4;4;4;4;4;4;4;2;1	4;4;4;4;4;4;4;4;4;4;2;1	4;4;4;4;4;4;4;4;4;4;2;1	tr|F5GXS0|F5GXS0_HUMAN Complement C4-B OS=Homo sapiens OX=9606 GN=C4B PE=1 SV=1;tr|A0A140TA49|A0A140TA49_HUMAN Complement C4-A OS=Homo sapiens OX=9606 GN=C4A PE=1 SV=1;tr|A0A140TA44|A0A140TA44_HUMAN Complement C4-A OS=Homo sapiens OX=9606 GN=C4A PE=1 SV=1;	12	4	4	4	3	2	1	3	2	1	3	2	1	6.4	6.4	6.4	187.67	1698	1698;1698;1698;1698;1698;1698;1698;1744;1744;1744;1296;159	0	31.584	4.8	3.1	0.9	1710600	1184800	0.00143602	197070	0.000304835	328670	0.000551185	10				47	63;189;311;315	True;True;True;True	64;196;320;324	163;164;444;736;737;741;742	394;395;396;1037;1712;1713;1714;1720;1721;1722;1723	395;1037;1714;1722
tr|H0YJX9|H0YJX9_HUMAN;tr|G3V320|G3V320_HUMAN;tr|F5H7D0|F5H7D0_HUMAN;sp|Q9NX78-3|TM260_HUMAN;sp|Q9NX78|TM260_HUMAN	tr|H0YJX9|H0YJX9_HUMAN;tr|G3V320|G3V320_HUMAN;tr|F5H7D0|F5H7D0_HUMAN;sp|Q9NX78-3|TM260_HUMAN;sp|Q9NX78|TM260_HUMAN	1;1;1;1;1	1;1;1;1;1	1;1;1;1;1	tr|H0YJX9|H0YJX9_HUMAN Transmembrane protein 260 (Fragment) OS=Homo sapiens OX=9606 GN=TMEM260 PE=1 SV=1;tr|G3V320|G3V320_HUMAN Transmembrane protein 260 OS=Homo sapiens OX=9606 GN=TMEM260 PE=1 SV=1;tr|F5H7D0|F5H7D0_HUMAN Transmembrane protein 260 OS=Homo	5	1	1	1	0	1	0	0	1	0	0	1	0	18.8	18.8	18.8	11.254	101	101;253;324;409;707	0	6.0601	0	18.8	0	1636500	0	0	1636500	0.0025314	0	0	1				65	285	TRUE	293	669	1550	1550	15;16	58;69
tr|A0A2Q2TTZ9|A0A2Q2TTZ9_HUMAN	tr|A0A2Q2TTZ9|A0A2Q2TTZ9_HUMAN	1	1	1	tr|A0A2Q2TTZ9|A0A2Q2TTZ9_HUMAN Immunoglobulin kappa variable 1-33 OS=Homo sapiens OX=9606 GN=IGKV1D-33 PE=1 SV=1	1	1	1	1	1	1	1	1	1	1	1	1	1	16.7	16.7	16.7	11.842	108	108	0	54.761	16.7	16.7	16.7	1615600	0	0	647940	0.00100226	967690	0.00162283	4				69	71	TRUE	72	175;176;177	417;418;419;420	418
tr|A0A0G2JMB2|A0A0G2JMB2_HUMAN;sp|P01877|IGHA2_HUMAN;tr|A0A286YEY5|A0A286YEY5_HUMAN	tr|A0A0G2JMB2|A0A0G2JMB2_HUMAN;sp|P01877|IGHA2_HUMAN;tr|A0A286YEY5|A0A286YEY5_HUMAN	7;4;4	1;1;1	1;1;1	tr|A0A0G2JMB2|A0A0G2JMB2_HUMAN Immunoglobulin heavy constant alpha 2 (Fragment) OS=Homo sapiens OX=9606 GN=IGHA2 PE=1 SV=1;sp|P01877|IGHA2_HUMAN Immunoglobulin heavy constant alpha 2 OS=Homo sapiens OX=9606 GN=IGHA2 PE=1 SV=4;tr|A0A286YEY5|A0A286YEY5_HUMAN	3	7	1	1	7	5	6	1	1	0	1	1	0	32.9	4.4	4.4	36.508	340	340;340;391	0	17.692	32.9	27.9	28.5	1517400	971000	0.00117689	546450	0.000845268	0	0	4				67	58;148;187;245;246;294;404	True;False;False;False;False;False;False	59;154;194;252;253;302;416	154;155;363;364;437;438;439;440;441;442;566;567;568;569;570;571;572;573;684;685;686;687;688;689;965;966;967	374;375;376;377;852;853;854;855;1017;1018;1019;1020;1021;1022;1023;1024;1025;1026;1027;1028;1029;1030;1031;1032;1033;1315;1316;1317;1318;1319;1320;1321;1322;1323;1324;1325;1326;1327;1328;1329;1330;1331;1332;1333;1334;1335;1583;1584;1585;1586;1587;1588;1589;1590;1591;1592;1593;1594;1595;1596;1597;1598;1599;1600;1601;1602;1603;1604;2256;2257;2258;2259;2260;2261;2262;2263;2264	377;854;1022;1323;1333;1591;2259
sp|P01861|IGHG4_HUMAN;tr|A0A286YFJ8|A0A286YFJ8_HUMAN	sp|P01861|IGHG4_HUMAN;tr|A0A286YFJ8|A0A286YFJ8_HUMAN	5;5	1;1	1;1	sp|P01861|IGHG4_HUMAN Immunoglobulin heavy constant gamma 4 OS=Homo sapiens OX=9606 GN=IGHG4 PE=1 SV=1;tr|A0A286YFJ8|A0A286YFJ8_HUMAN Immunoglobulin heavy constant gamma 4 (Fragment) OS=Homo sapiens OX=9606 GN=IGHG4 PE=1 SV=1	2	5	1	1	4	5	3	1	1	0	1	1	0	27.8	8.3	8.3	35.94	327	327;396	0	17.388	21.1	27.8	12.8	1211600	846520	0.00102601	365100	0.00056475	0	0	4				17	149;154;316;395;414	False;False;False;False;True	155;160;325;407;426	365;372;373;374;743;744;745;941;942;943;944;989;990	856;871;872;873;874;875;876;877;1724;1725;1726;1727;1728;1729;1730;1731;1732;2199;2200;2201;2202;2203;2204;2205;2206;2207;2208;2209;2210;2313;2314;2315;2316	856;875;1728;2199;2315
tr|A0A1B0GUS7|A0A1B0GUS7_HUMAN	tr|A0A1B0GUS7|A0A1B0GUS7_HUMAN	1	1	1	tr|A0A1B0GUS7|A0A1B0GUS7_HUMAN Protein unc-13 homolog B OS=Homo sapiens OX=9606 GN=UNC13B PE=1 SV=1	1	1	1	1	0	1	1	0	1	1	0	1	1	0.3	0.3	0.3	484.12	4340	4340	0	6.0161	0	0.3	0.3	1076500	0	0	527270	0.0008156	549220	0.000921051	2				68	353	TRUE	364	835;836	1954;1955	1955
tr|H7C5H1|H7C5H1_HUMAN;sp|P00751|CFAB_HUMAN;tr|E7ETN3|E7ETN3_HUMAN;tr|B4E1Z4|B4E1Z4_HUMAN	tr|H7C5H1|H7C5H1_HUMAN;sp|P00751|CFAB_HUMAN;tr|E7ETN3|E7ETN3_HUMAN;tr|B4E1Z4|B4E1Z4_HUMAN	2;2;2;2	2;2;2;2	2;2;2;2	tr|H7C5H1|H7C5H1_HUMAN Complement factor B (Fragment) OS=Homo sapiens OX=9606 GN=CFB PE=1 SV=1;sp|P00751|CFAB_HUMAN Complement factor B OS=Homo sapiens OX=9606 GN=CFB PE=1 SV=2;tr|E7ETN3|E7ETN3_HUMAN Uncharacterized protein OS=Homo sapiens OX=9606 PE=1 SV=	4	2	2	2	1	2	0	1	2	0	1	2	0	7.9	7.9	7.9	34.581	305	305;764;1115;1266	0	11.842	4.6	7.9	0	1048800	325650	0.000394699	723140	0.00111858	0	0	6				6	64;105	True;True	65;107	165;166;249	397;398;399;400;401;572	398;572
tr|K7ERI9|K7ERI9_HUMAN;sp|P02654|APOC1_HUMAN	tr|K7ERI9|K7ERI9_HUMAN;sp|P02654|APOC1_HUMAN	1;1	1;1	1;1	tr|K7ERI9|K7ERI9_HUMAN Apolipoprotein C-I (Fragment) OS=Homo sapiens OX=9606 GN=APOC1 PE=1 SV=1;sp|P02654|APOC1_HUMAN Apolipoprotein C-I OS=Homo sapiens OX=9606 GN=APOC1 PE=1 SV=1	2	1	1	1	0	0	1	0	0	1	0	0	1	11.7	11.7	11.7	8.647	77	77;83	0	5.5814	0	0	11.7	934510	0	0	0	0	934510	0.00156719	2				22	133	TRUE	138	330	769;770	769
tr|A0A182DWH7|A0A182DWH7_HUMAN;sp|P49908|SEPP1_HUMAN	tr|A0A182DWH7|A0A182DWH7_HUMAN;sp|P49908|SEPP1_HUMAN	1;1	1;1	1;1	tr|A0A182DWH7|A0A182DWH7_HUMAN Selenoprotein P (Fragment) OS=Homo sapiens OX=9606 GN=SELENOP PE=1 SV=1;sp|P49908|SEPP1_HUMAN Selenoprotein P OS=Homo sapiens OX=9606 GN=SELENOP PE=1 SV=3	2	1	1	1	0	1	1	0	1	1	0	1	1	3.2	3.2	3.2	35.116	310	310;381	0	6.017	0	3.2	3.2	930310	0	0	357640	0.00055321	572670	0.000960377	3				55	208	TRUE	215	485;486	1125;1126;1127	1127
sp|Q8NDH3-3|PEPL1_HUMAN	sp|Q8NDH3-3|PEPL1_HUMAN	1	1	1	sp|Q8NDH3-3|PEPL1_HUMAN Isoform 3 of Probable aminopeptidase NPEPL1 OS=Homo sapiens OX=9606 GN=NPEPL1	1	1	1	1	1	0	0	1	0	0	1	0	0	3.1	3.1	3.1	42.135	393	393	0	5.6947	3.1	0	0	794200	794200	0.000962598	0	0	0	0	1				62	80	TRUE	81	196	457	457
tr|H0YDX6|H0YDX6_HUMAN;tr|H0YD13|H0YD13_HUMAN;tr|H0YD17|H0YD17_HUMAN;tr|H0YDW7|H0YDW7_HUMAN;tr|H0YCV9|H0YCV9_HUMAN;tr|H0Y2P0|H0Y2P0_HUMAN;tr|H0Y5E4|H0Y5E4_HUMAN;sp|P16070-15|CD44_HUMAN;sp|P16070-18|CD44_HUMAN;sp|P16070-12|CD44_HUMAN;sp|P16070-14|CD44_HUMAN;sp|P16070-13|CD44_HUMAN;sp|P16070-11|CD44_HUMAN;sp|P16070-10|CD44_HUMAN;sp|P16070-16|CD44_HUMAN;sp|P16070-8|CD44_HUMAN;sp|P16070-9|CD44_HUMAN;…	tr|H0YDX6|H0YDX6_HUMAN;tr|H0YD13|H0YD13_HUMAN;tr|H0YD17|H0YD17_HUMAN;tr|H0YDW7|H0YDW7_HUMAN;tr|H0YCV9|H0YCV9_HUMAN;tr|H0Y2P0|H0Y2P0_HUMAN;tr|H0Y5E4|H0Y5E4_HUMAN;sp|P16070-15|CD44_HUMAN;sp|P16070-18|CD44_HUMAN;sp|P16070-12|CD44_HUMAN;sp|P16070-14|CD44_HUMAN;sp|P16070-13|CD44_HUMAN;sp|P16070-11|CD44_HUMAN;sp|P16070-10|CD44_HUMAN;sp|P16070-16|CD44_HUMAN;sp|P16070-8|CD44_HUMAN;sp|P16070-9|CD44_HUMAN;…	1;1;1;1;1;1;1;1;1;1;1;1;1;1;1;1;1;1;1;1;1;1;1;1	1;1;1;1;1;1;1;1;1;1;1;1;1;1;1;1;1;1;1;1;1;1;1;1	1;1;1;1;1;1;1;1;1;1;1;1;1;1;1;1;1;1;1;1;1;1;1;1	tr|H0YDX6|H0YDX6_HUMAN CD44 antigen (Fragment) OS=Homo sapiens OX=9606 GN=CD44 PE=1 SV=2;tr|H0YD13|H0YD13_HUMAN CD44 antigen OS=Homo sapiens OX=9606 GN=CD44 PE=1 SV=2;tr|H0YD17|H0YD17_HUMAN CD44 antigen (Fragment) OS=Homo sapiens OX=9606 GN=CD44 PE=1 SV=8;	24	1	1	1	0	1	0	0	1	0	0	1	0	6.6	6.6	6.6	19.716	183	183;206;229;240;277;287;294;294;340;361;396;425;429;493;668;674;675;691;699;699;711;713;734;742	0	5.6783	0	6.6	0	751670	0	0	751670	0.00116271	0	0	3				50	413	TRUE	425	988	2310;2311;2312	2312
tr|F8W6P5|F8W6P5_HUMAN;tr|A0A2R8Y7R2|A0A2R8Y7R2_HUMAN;sp|P68871|HBB_HUMAN	tr|F8W6P5|F8W6P5_HUMAN;tr|A0A2R8Y7R2|A0A2R8Y7R2_HUMAN;sp|P68871|HBB_HUMAN	1;1;1	1;1;1	1;1;1	tr|F8W6P5|F8W6P5_HUMAN Hemoglobin subunit beta (Fragment) OS=Homo sapiens OX=9606 GN=HBB PE=1 SV=1;tr|A0A2R8Y7R2|A0A2R8Y7R2_HUMAN Hemoglobin subunit beta OS=Homo sapiens OX=9606 GN=HBB PE=1 SV=1;sp|P68871|HBB_HUMAN Hemoglobin subunit beta OS=Homo sapiens O	3	1	1	1	0	0	1	0	0	1	0	0	1	14.4	14.4	14.4	9.67	90	90;111;147	0	7.2361	0	0	14.4	655990	0	0	0	0	655990	0.00110011	2				56	385	TRUE	397	926	2164;2165	2165
sp|P02743|SAMP_HUMAN	sp|P02743|SAMP_HUMAN	1	1	1	sp|P02743|SAMP_HUMAN Serum amyloid P-component OS=Homo sapiens OX=9606 GN=APCS PE=1 SV=2	1	1	1	1	1	0	0	1	0	0	1	0	0	7.2	7.2	7.2	25.387	223	223	0	10.768	7.2	0	0	588180	588180	0.000712894	0	0	0	0	1				28	181	TRUE	188	426	992	992
sp|Q00722-3|PLCB2_HUMAN;sp|Q00722-2|PLCB2_HUMAN;sp|Q00722|PLCB2_HUMAN	sp|Q00722-3|PLCB2_HUMAN;sp|Q00722-2|PLCB2_HUMAN;sp|Q00722|PLCB2_HUMAN	1;1;1	1;1;1	1;1;1	sp|Q00722-3|PLCB2_HUMAN Isoform 3 of 1-phosphatidylinositol 4,5-bisphosphate phosphodiesterase beta-2 OS=Homo sapiens OX=9606 GN=PLCB2;sp|Q00722-2|PLCB2_HUMAN Isoform 2 of 1-phosphatidylinositol 4,5-bisphosphate phosphodiesterase beta-2 OS=Homo sapiens OX=	3	1	1	1	1	0	0	1	0	0	1	0	0	1.7	1.7	1.7	132.51	1170	1170;1181;1185	0	6.5575	1.7	0	0	351710	351710	0.000426285	0	0	0	0	2				58	242	TRUE	249	562	1305;1306	1306	12	236
sp|O75882-3|ATRN_HUMAN;sp|O75882-2|ATRN_HUMAN;sp|O75882|ATRN_HUMAN	sp|O75882-3|ATRN_HUMAN;sp|O75882-2|ATRN_HUMAN;sp|O75882|ATRN_HUMAN	1;1;1	1;1;1	1;1;1	sp|O75882-3|ATRN_HUMAN Isoform 3 of Attractin OS=Homo sapiens OX=9606 GN=ATRN;sp|O75882-2|ATRN_HUMAN Isoform 2 of Attractin OS=Homo sapiens OX=9606 GN=ATRN;sp|O75882|ATRN_HUMAN Attractin OS=Homo sapiens OX=9606 GN=ATRN PE=1 SV=2	3	1	1	1	0	0	1	0	0	1	0	0	1	1.1	1.1	1.1	133.7	1198	1198;1272;1429	0	13.112	0	0	1.1	293790	0	0	0	0	293790	0.00049269	1				3	277	TRUE	285	649	1512	1512
tr|A0A0G2JPA8|A0A0G2JPA8_HUMAN;sp|P08697-2|A2AP_HUMAN;sp|P08697|A2AP_HUMAN	tr|A0A0G2JPA8|A0A0G2JPA8_HUMAN;sp|P08697-2|A2AP_HUMAN;sp|P08697|A2AP_HUMAN	1;1;1	1;1;1	1;1;1	tr|A0A0G2JPA8|A0A0G2JPA8_HUMAN Alpha-2-antiplasmin OS=Homo sapiens OX=9606 GN=SERPINF2 PE=1 SV=1;sp|P08697-2|A2AP_HUMAN Isoform 2 of Alpha-2-antiplasmin OS=Homo sapiens OX=9606 GN=SERPINF2;sp|P08697|A2AP_HUMAN Alpha-2-antiplasmin OS=Homo sapiens OX=9606 GN	3	1	1	1	1	1	0	1	1	0	1	1	0	9.1	9.1	9.1	47.936	427	427;427;491	0	17.155	9.1	9.1	0	140120	118560	0.000143699	21564	3.3356e-05	0	0	5				46	230	TRUE	237	534;535	1237;1238;1239;1240;1241	1238
tr|Q5T3H5|Q5T3H5_HUMAN;sp|P49802-5|RGS7_HUMAN;sp|P49802|RGS7_HUMAN	tr|Q5T3H5|Q5T3H5_HUMAN;sp|P49802-5|RGS7_HUMAN;sp|P49802|RGS7_HUMAN	1;1;1	1;1;1	1;1;1	tr|Q5T3H5|Q5T3H5_HUMAN Regulator of G-protein-signaling 7 (Fragment) OS=Homo sapiens OX=9606 GN=RGS7 PE=1 SV=1;sp|P49802-5|RGS7_HUMAN Isoform 5 of Regulator of G-protein signaling 7 OS=Homo sapiens OX=9606 GN=RGS7;sp|P49802|RGS7_HUMAN Regulator of G-protei	3	1	1	1	0	0	1	0	0	1	0	0	1	2.8	2.8	2.8	38.123	326	326;487;495	1	-2	0	0	2.8	121030	0	0	0	0	121030	0.000202969	0	+			54	192	TRUE	199	449	1047	1047	11	289
sp|P05543|THBG_HUMAN	sp|P05543|THBG_HUMAN	1	1	1	sp|P05543|THBG_HUMAN Thyroxine-binding globulin OS=Homo sapiens OX=9606 GN=SERPINA7 PE=1 SV=2	1	1	1	1	1	0	0	1	0	0	1	0	0	9.2	9.2	9.2	46.324	415	415	0	5.6149	9.2	0	0	47162	47162	5.7162e-05	0	0	0	0	1				42	161	TRUE	167	384	898	898
tr|A0A3B3ISW8|A0A3B3ISW8_HUMAN;tr|E9PR14|E9PR14_HUMAN;sp|P0DJI9-2|SAA2_HUMAN;tr|G3V1D9|G3V1D9_HUMAN;tr|E9PQD6|E9PQD6_HUMAN;sp|P0DJI9|SAA2_HUMAN;sp|P0DJI8|SAA1_HUMAN;tr|A0A096LPE2|A0A096LPE2_HUMAN	tr|A0A3B3ISW8|A0A3B3ISW8_HUMAN;tr|E9PR14|E9PR14_HUMAN;sp|P0DJI9-2|SAA2_HUMAN;tr|G3V1D9|G3V1D9_HUMAN;tr|E9PQD6|E9PQD6_HUMAN;sp|P0DJI9|SAA2_HUMAN;sp|P0DJI8|SAA1_HUMAN;tr|A0A096LPE2|A0A096LPE2_HUMAN	1;1;1;1;1;1;1;1	1;1;1;1;1;1;1;1	1;1;1;1;1;1;1;1	tr|A0A3B3ISW8|A0A3B3ISW8_HUMAN Serum amyloid A protein OS=Homo sapiens OX=9606 GN=SAA1 PE=1 SV=1;tr|E9PR14|E9PR14_HUMAN Serum amyloid A protein OS=Homo sapiens OX=9606 GN=SAA2 PE=3 SV=1;sp|P0DJI9-2|SAA2_HUMAN Isoform 2 of Serum amyloid A-2 protein OS=Homo	8	1	1	1	0	0	1	0	0	1	0	0	1	18.2	18.2	18.2	8.5075	77	77;80;83;113;122;122;122;208	0	5.6604	0	0	18.2	45744	0	0	0	0	45744	7.67134e-05	1				48	286	TRUE	294	670	1551	1551

## Sheet: HILIC enrichment
Protein IDs	Majority protein IDs	Peptide counts (all)	Peptide counts (razor+unique)	Peptide counts (unique)	Fasta headers	Number of proteins	Peptides	Razor + unique peptides	Unique peptides	Peptides E1	Peptides E2	Peptides E3	Peptides E4	Peptides E5	Peptides E6	Razor + unique peptides E1	Razor + unique peptides E2	Razor + unique peptides E3	Razor + unique peptides E4	Razor + unique peptides E5	Razor + unique peptides E6	Unique peptides E1	Unique peptides E2	Unique peptides E3	Unique peptides E4	Unique peptides E5	Unique peptides E6	Sequence coverage [%]	Unique + razor sequence coverage [%]	Unique sequence coverage [%]	Mol. weight [kDa]	Sequence length	Sequence lengths	Q-value	Score	Sequence coverage E1 [%]	Sequence coverage E2 [%]	Sequence coverage E3 [%]	Sequence coverage E4 [%]	Sequence coverage E5 [%]	Sequence coverage E6 [%]	Intensity	Intensity E1	Rel Int E1	Intensity E2	Rel Int E2	Intensity E3	Rel Int E3	Intensity E4
sp|P02749|APOH_HUMAN;tr|J3QRN2|J3QRN2_HUMAN;tr|J3QLI0|J3QLI0_HUMAN;tr|J3KS17|J3KS17_HUMAN	sp|P02749|APOH_HUMAN;tr|J3QRN2|J3QRN2_HUMAN	9;5;4;2	9;5;4;2	9;5;4;2	sp|P02749|APOH_HUMAN Beta-2-glycoprotein 1 OS=Homo sapiens OX=9606 GN=APOH PE=1 SV=3;tr|J3QRN2|J3QRN2_HUMAN Beta-2-glycoprotein 1 (Fragment) OS=Homo sapiens OX=9606 GN=APOH PE=1 SV=1	4	9	9	9	7	8	8	8	7	7	7	8	8	8	7	7	7	8	8	8	7	7	33	33	33	38.298	345	345;181;200;104	0	323.31	32.8	32.8	33	33	24.1	32.8	254490000	56741000	0.291373	54002000	0.263694	41053000	0.310985	46368000
sp|P02790|HEMO_HUMAN;tr|Q9BS19|Q9BS19_HUMAN	sp|P02790|HEMO_HUMAN;tr|Q9BS19|Q9BS19_HUMAN	8;4	8;4	8;4	sp|P02790|HEMO_HUMAN Hemopexin OS=Homo sapiens OX=9606 GN=HPX PE=1 SV=2;tr|Q9BS19|Q9BS19_HUMAN Epididymis secretory sperm binding protein OS=Homo sapiens OX=9606 GN=HPX PE=1 SV=1	2	8	8	8	7	6	6	8	6	6	7	6	6	8	6	6	7	6	6	8	6	6	31.8	31.8	31.8	51.676	462	462;254	0	315.64	29.2	19.9	23.4	31.8	24	24.7	196910000	46275000	0.237629	50519000	0.246687	32999000	0.249974	28597000
sp|P02763|A1AG1_HUMAN	sp|P02763|A1AG1_HUMAN	10	10	8	sp|P02763|A1AG1_HUMAN Alpha-1-acid glycoprotein 1 OS=Homo sapiens OX=9606 GN=ORM1 PE=1 SV=1	1	10	10	8	9	9	8	8	9	8	9	9	8	8	9	8	7	7	7	7	7	6	42.3	42.3	33.8	23.511	201	201	0	264.66	40.8	42.3	36.8	36.8	40.8	40.8	192110000	46991000	0.241306	52888000	0.258255	31945000	0.24199	21686000
sp|P02766|TTHY_HUMAN;tr|A0A087WT59|A0A087WT59_HUMAN;tr|A0A087WV45|A0A087WV45_HUMAN	sp|P02766|TTHY_HUMAN;tr|A0A087WT59|A0A087WT59_HUMAN;tr|A0A087WV45|A0A087WV45_HUMAN	8;7;5	8;7;5	8;7;5	sp|P02766|TTHY_HUMAN Transthyretin OS=Homo sapiens OX=9606 GN=TTR PE=1 SV=1;tr|A0A087WT59|A0A087WT59_HUMAN Transthyretin OS=Homo sapiens OX=9606 GN=TTR PE=1 SV=1;tr|A0A087WV45|A0A087WV45_HUMAN Transthyretin OS=Homo sapiens OX=9606 GN=TTR PE=1 SV=1	3	8	8	8	6	8	7	7	3	7	6	8	7	7	3	7	6	8	7	7	3	7	60.5	60.5	60.5	15.887	147	147;185;139	0	276.74	44.9	60.5	60.5	60.5	28.6	44.9	78813000	13888000	0.0713169	26822000	0.130973	14332000	0.108568	10124000
sp|P01834|IGKC_HUMAN	sp|P01834|IGKC_HUMAN	2	2	2	sp|P01834|IGKC_HUMAN Immunoglobulin kappa constant OS=Homo sapiens OX=9606 GN=IGKC PE=1 SV=2	1	2	2	2	2	2	2	2	2	2	2	2	2	2	2	2	2	2	2	2	2	2	34.6	34.6	34.6	11.765	107	107	0	41.903	34.6	34.6	34.6	34.6	34.6	34.6	20791000	5777100	0.0296662	4060100	0.0198257	2221700	0.0168298	3573400
sp|P19652|A1AG2_HUMAN	sp|P19652|A1AG2_HUMAN	7	5	5	sp|P19652|A1AG2_HUMAN Alpha-1-acid glycoprotein 2 OS=Homo sapiens OX=9606 GN=ORM2 PE=1 SV=2	1	7	5	5	5	7	3	3	4	5	3	5	2	2	2	3	3	5	2	2	2	3	42.3	33.8	33.8	23.602	201	201	0	127.38	35.3	42.3	26.4	26.4	30.3	35.3	15437000	5162700	0.0265112	3677400	0.0179569	1629700	0.0123453	1790100
sp|P01009|A1AT_HUMAN;sp|P01009-3|A1AT_HUMAN;sp|P01009-2|A1AT_HUMAN;tr|A0A024R6I7|A0A024R6I7_HUMAN;tr|A0A0G2JRN3|A0A0G2JRN3_HUMAN	sp|P01009|A1AT_HUMAN;sp|P01009-3|A1AT_HUMAN;sp|P01009-2|A1AT_HUMAN;tr|A0A024R6I7|A0A024R6I7_HUMAN	3;2;2;2;1	3;2;2;2;1	3;2;2;2;1	sp|P01009|A1AT_HUMAN Alpha-1-antitrypsin OS=Homo sapiens OX=9606 GN=SERPINA1 PE=1 SV=3;sp|P01009-3|A1AT_HUMAN Isoform 3 of Alpha-1-antitrypsin OS=Homo sapiens OX=9606 GN=SERPINA1;sp|P01009-2|A1AT_HUMAN Isoform 2 of Alpha-1-antitrypsin OS=Homo sapiens OX=96	5	3	3	3	3	2	2	2	1	1	3	2	2	2	1	1	3	2	2	2	1	1	12.7	12.7	12.7	46.736	418	418;306;359;418;359	0	43.327	12.7	9.1	9.1	9.1	3.8	5.3	11311000	4345600	0.0223153	2551500	0.0124591	1656400	0.0125476	1713400
sp|P02656|APOC3_HUMAN;tr|B0YIW2|B0YIW2_HUMAN	sp|P02656|APOC3_HUMAN;tr|B0YIW2|B0YIW2_HUMAN	1;1	1;1	1;1	sp|P02656|APOC3_HUMAN Apolipoprotein C-III OS=Homo sapiens OX=9606 GN=APOC3 PE=1 SV=1;tr|B0YIW2|B0YIW2_HUMAN Apolipoprotein C-III OS=Homo sapiens OX=9606 GN=APOC3 PE=1 SV=1	2	1	1	1	1	1	1	1	1	1	1	1	1	1	1	1	1	1	1	1	1	1	16.2	16.2	16.2	10.852	99	99;117	0	10.507	16.2	16.2	16.2	16.2	16.2	16.2	10690000	4557000	0.0234009	640370	0.00312696	1946600	0.0147459	1052200
sp|P01008|ANT3_HUMAN;tr|Q8TCE1|Q8TCE1_HUMAN	sp|P01008|ANT3_HUMAN;tr|Q8TCE1|Q8TCE1_HUMAN	2;1	2;1	2;1	sp|P01008|ANT3_HUMAN Antithrombin-III OS=Homo sapiens OX=9606 GN=SERPINC1 PE=1 SV=1;tr|Q8TCE1|Q8TCE1_HUMAN Antithrombin-III OS=Homo sapiens OX=9606 GN=SERPINC1 PE=1 SV=1	2	2	2	2	2	1	1	1	1	1	2	1	1	1	1	1	2	1	1	1	1	1	7.1	7.1	7.1	52.602	464	464;259	0	20.308	7.1	3.7	3.7	3.7	3.7	3.7	8999500	2178700	0.0111879	1305000	0.00637238	1446300	0.010956	1546100
tr|S4R471|S4R471_HUMAN;sp|P02760|AMBP_HUMAN	tr|S4R471|S4R471_HUMAN;sp|P02760|AMBP_HUMAN	2;2	2;2	2;2	tr|S4R471|S4R471_HUMAN Protein AMBP (Fragment) OS=Homo sapiens OX=9606 GN=AMBP PE=1 SV=1;sp|P02760|AMBP_HUMAN Protein AMBP OS=Homo sapiens OX=9606 GN=AMBP PE=1 SV=1	2	2	2	2	2	2	2	2	0	2	2	2	2	2	0	2	2	2	2	2	0	2	24.9	24.9	24.9	21.44	193	193;352	0	78.554	24.9	24.9	24.9	24.9	0	24.9	7523300	1662100	0.00853512	2468900	0.0120558	1344500	0.0101849	908800
sp|P01857|IGHG1_HUMAN;tr|A0A0A0MS08|A0A0A0MS08_HUMAN;tr|A0A0A0MS07|A0A0A0MS07_HUMAN	sp|P01857|IGHG1_HUMAN;tr|A0A0A0MS08|A0A0A0MS08_HUMAN;tr|A0A0A0MS07|A0A0A0MS07_HUMAN	3;3;2	3;3;2	3;3;2	sp|P01857|IGHG1_HUMAN Immunoglobulin heavy constant gamma 1 OS=Homo sapiens OX=9606 GN=IGHG1 PE=1 SV=1;tr|A0A0A0MS08|A0A0A0MS08_HUMAN Immunoglobulin heavy constant gamma 1 (Fragment) OS=Homo sapiens OX=9606 GN=IGHG1 PE=1 SV=1;tr|A0A0A0MS07|A0A0A0MS07_HUMAN	3	3	3	3	2	3	0	2	1	1	2	3	0	2	1	1	2	3	0	2	1	1	17.9	17.9	17.9	36.105	330	330;399;295	0	24.286	13.6	17.9	0	13.6	5.8	7.9	6030300	2004800	0.0102949	2311400	0.0112867	0	0	1017300
sp|P01042-3|KNG1_HUMAN;sp|P01042-2|KNG1_HUMAN;sp|P01042|KNG1_HUMAN	sp|P01042-3|KNG1_HUMAN;sp|P01042-2|KNG1_HUMAN;sp|P01042|KNG1_HUMAN	1;1;1	1;1;1	1;1;1	sp|P01042-3|KNG1_HUMAN Isoform 3 of Kininogen-1 OS=Homo sapiens OX=9606 GN=KNG1;sp|P01042-2|KNG1_HUMAN Isoform LMW of Kininogen-1 OS=Homo sapiens OX=9606 GN=KNG1;sp|P01042|KNG1_HUMAN Kininogen-1 OS=Homo sapiens OX=9606 GN=KNG1 PE=1 SV=2	3	1	1	1	1	1	1	1	1	1	1	1	1	1	1	1	1	1	1	1	1	1	5.6	5.6	5.6	43.821	391	391;427;644	0	8.9702	5.6	5.6	5.6	5.6	5.6	5.6	3601500	891280	0.00457685	676460	0.00330319	574250	0.00435006	576070
sp|P01876|IGHA1_HUMAN;tr|A0A286YEY1|A0A286YEY1_HUMAN;tr|A0A0G2JMB2|A0A0G2JMB2_HUMAN	sp|P01876|IGHA1_HUMAN;tr|A0A286YEY1|A0A286YEY1_HUMAN	3;3;1	3;3;1	3;3;1	sp|P01876|IGHA1_HUMAN Immunoglobulin heavy constant alpha 1 OS=Homo sapiens OX=9606 GN=IGHA1 PE=1 SV=2;tr|A0A286YEY1|A0A286YEY1_HUMAN Immunoglobulin heavy constant alpha 1 (Fragment) OS=Homo sapiens OX=9606 GN=IGHA1 PE=1 SV=1	3	3	3	3	2	1	1	3	0	1	2	1	1	3	0	1	2	1	1	3	0	1	21	21	21	37.654	353	353;398;340	0	20.709	12.5	5.9	5.9	21	0	5.9	2896900	922790	0.00473866	455290	0.0022232	314250	0.00238051	890030
sp|P14151|LYAM1_HUMAN;sp|P14151-2|LYAM1_HUMAN	sp|P14151|LYAM1_HUMAN;sp|P14151-2|LYAM1_HUMAN	2;2	2;2	2;2	sp|P14151|LYAM1_HUMAN L-selectin OS=Homo sapiens OX=9606 GN=SELL PE=1 SV=2;sp|P14151-2|LYAM1_HUMAN Isoform 2 of L-selectin OS=Homo sapiens OX=9606 GN=SELL	2	2	2	2	1	1	0	1	0	1	1	1	0	1	0	1	1	1	0	1	0	1	9.7	9.7	9.7	42.187	372	372;385	0	15.185	4.8	4.8	0	4.8	0	4.8	2577400	630810	0.0032393	438550	0.00214146	0	0	762660
tr|F8WBT9|F8WBT9_HUMAN;tr|C9JX71|C9JX71_HUMAN;sp|P05090|APOD_HUMAN;tr|C9JF17|C9JF17_HUMAN	tr|F8WBT9|F8WBT9_HUMAN;tr|C9JX71|C9JX71_HUMAN;sp|P05090|APOD_HUMAN;tr|C9JF17|C9JF17_HUMAN	1;1;1;1	1;1;1;1	1;1;1;1	tr|F8WBT9|F8WBT9_HUMAN Apolipoprotein D OS=Homo sapiens OX=9606 GN=APOD PE=1 SV=1;tr|C9JX71|C9JX71_HUMAN Apolipoprotein D (Fragment) OS=Homo sapiens OX=9606 GN=APOD PE=1 SV=1;sp|P05090|APOD_HUMAN Apolipoprotein D OS=Homo sapiens OX=9606 GN=APOD PE=1 SV=1;t	4	1	1	1	1	1	1	0	0	0	1	1	1	0	0	0	1	1	1	0	0	0	13	13	13	11.793	108	108;149;189;215	0	6.1927	13	13	13	0	0	0	2365500	952100	0.00488917	866420	0.00423077	546960	0.00414333	0
tr|J3QLC9|J3QLC9_HUMAN;sp|P00738|HPT_HUMAN;tr|J3KRH2|J3KRH2_HUMAN;sp|P00738-2|HPT_HUMAN;tr|J3QR68|J3QR68_HUMAN;tr|H0Y300|H0Y300_HUMAN;tr|J3KSV1|J3KSV1_HUMAN;tr|J3QQI8|J3QQI8_HUMAN;tr|H3BMJ7|H3BMJ7_HUMAN;tr|H3BS21|H3BS21_HUMAN;tr|A0A087WU08|A0A087WU08_HUMAN;tr|A0A0C4DGL8|A0A0C4DGL8_HUMAN	tr|J3QLC9|J3QLC9_HUMAN;sp|P00738|HPT_HUMAN;tr|J3KRH2|J3KRH2_HUMAN;sp|P00738-2|HPT_HUMAN;tr|J3QR68|J3QR68_HUMAN;tr|H0Y300|H0Y300_HUMAN	3;3;2;2;2;2;1;1;1;1;1;1	3;3;2;2;2;2;1;1;1;1;1;1	3;3;2;2;2;2;1;1;1;1;1;1	tr|J3QLC9|J3QLC9_HUMAN Haptoglobin (Fragment) OS=Homo sapiens OX=9606 GN=HP PE=1 SV=1;sp|P00738|HPT_HUMAN Haptoglobin OS=Homo sapiens OX=9606 GN=HP PE=1 SV=1;tr|J3KRH2|J3KRH2_HUMAN Haptoglobin (Fragment) OS=Homo sapiens OX=9606 GN=HP PE=1 SV=1;sp|P00738-2|	12	3	3	3	1	1	0	0	0	1	1	1	0	0	0	1	1	1	0	0	0	1	17.5	17.5	17.5	40.669	365	365;406;149;347;404;442;88;91;92;222;281;347	0	19.161	3.6	5.5	0	0	0	8.5	1396100	398510	0.00204641	660090	0.00322325	0	0	0
sp|P04004|VTNC_HUMAN;tr|F5GX75|F5GX75_HUMAN	sp|P04004|VTNC_HUMAN;tr|F5GX75|F5GX75_HUMAN	2;1	2;1	2;1	sp|P04004|VTNC_HUMAN Vitronectin OS=Homo sapiens OX=9606 GN=VTN PE=1 SV=1;tr|F5GX75|F5GX75_HUMAN Vitronectin (Fragment) OS=Homo sapiens OX=9606 GN=VTN PE=1 SV=2	2	2	2	2	1	1	0	0	1	0	1	1	0	0	1	0	1	1	0	0	1	0	9	9	9	54.305	478	478;118	0	50.189	3.3	3.3	0	0	5.6	0	1215700	274500	0.0014096	447570	0.00218551	0	0	0
sp|P02787|TRFE_HUMAN	sp|P02787|TRFE_HUMAN	1	1	1	sp|P02787|TRFE_HUMAN Serotransferrin OS=Homo sapiens OX=9606 GN=TF PE=1 SV=3	1	1	1	1	1	0	0	0	0	0	1	0	0	0	0	0	1	0	0	0	0	0	2.3	2.3	2.3	77.063	698	698	0	6.2311	2.3	0	0	0	0	0	551020	551020	0.00282957	0	0	0	0	0
tr|K7EKL3|K7EKL3_HUMAN;sp|P28799-3|GRN_HUMAN;sp|P28799-2|GRN_HUMAN;sp|P28799|GRN_HUMAN	tr|K7EKL3|K7EKL3_HUMAN;sp|P28799-3|GRN_HUMAN;sp|P28799-2|GRN_HUMAN;sp|P28799|GRN_HUMAN	1;1;1;1	1;1;1;1	1;1;1;1	tr|K7EKL3|K7EKL3_HUMAN Progranulin (Fragment) OS=Homo sapiens OX=9606 GN=GRN PE=1 SV=1;sp|P28799-3|GRN_HUMAN Isoform 3 of Progranulin OS=Homo sapiens OX=9606 GN=GRN;sp|P28799-2|GRN_HUMAN Isoform 2 of Progranulin OS=Homo sapiens OX=9606 GN=GRN;sp|P28799|GRN	4	1	1	1	1	0	0	0	0	0	1	0	0	0	0	0	1	0	0	0	0	0	8.8	8.8	8.8	41.238	388	388;413;438;593	0	12.198	8.8	0	0	0	0	0	532450	532450	0.00273421	0	0	0	0	0
sp|P41222|PTGDS_HUMAN	sp|P41222|PTGDS_HUMAN	1	1	1	sp|P41222|PTGDS_HUMAN Prostaglandin-H2 D-isomerase OS=Homo sapiens OX=9606 GN=PTGDS PE=1 SV=1	1	1	1	1	0	0	0	1	0	0	0	0	0	1	0	0	0	0	0	1	0	0	8.9	8.9	8.9	21.029	190	190	0	6.005	0	0	0	8.9	0	0	92004	0	0	0	0	0	0	92004
sp|P09017|HXC4_HUMAN	sp|P09017|HXC4_HUMAN	1	1	1	sp|P09017|HXC4_HUMAN Homeobox protein Hox-C4 OS=Homo sapiens OX=9606 GN=HOXC4 PE=1 SV=2	1	1	1	1	0	0	0	0	0	1	0	0	0	0	0	1	0	0	0	0	0	1	6.1	6.1	6.1	29.811	264	264	1	-2	0	0	0	0	0	6.1	43250	0	0	0	0	0	0	0
[truncated: 18 more columns]
