# Supplementary material for: High-Throughput and Site-Specific N-Glycosylation Analysis of Human Alpha-1-Acid Glycoprotein Offers a Great Potential for New Biomarker Discovery
Source: Mol Cell Proteomics. 2021 Jan 23;20:100044. doi: 10.1074/mcp.RA120.002433 (PMC7950198; doi:10.1074/mcp.RA120.002433)
Supplement: Supplemental Data 3 [file mmc4.xlsx]

## Sheet: All
Glycosylation site	Glycan composition	Theoretical mass	Monoisotopic Mass (3+)	Average absolute mass error in ppm (3+)	Average IPQ (3+)	Average S/N (3+)	Monoisotopic Mass (4+)	Average absolute mass error in ppm (4+)	Average IPQ (4+)	Average S/N (3+)	Isotopic fraction used for quantitation	Average relative abundance from a pooled plasma standard
I1	N4H5S1	3692.69	1231.9	15.5924	0.0781945	86.0529	924.18	70.6865	0.377687	7.41025	0.924389	0.048376
I1	N4H5S2	3983.79	1328.94	3.39408	0.0578491	175.051	996.954	37.9085	0.216353	52.697	0.906423	0.115015
I1	N4H5S2F1	4129.84	1377.62	7.98715	0.114588	35.8308	1033.47	51.5531	1.22994	2.76441	0.956625	0.0181537
I1	N5H5S2	4186.87	1396.63	10.5574	0.212415	24.4339	1047.72	83.2125	0.52806	4.78666	0.954678	0.0149536
I1	N5H6S1	4057.82	1353.62	7.2961	0.119766	61.7122	1015.46	41.5416	0.457203	11.3238	0.901416	0.0368082
I1	N5H6S1F1	4203.88	1402.3	11.9505	0.142175	36.6827	1051.98	44.5599	0.571075	10.0727	0.953829	0.014596
I1	N5H6S2	4348.92	1450.65	3.39486	0.0598011	373.022	1088.24	35.2426	0.161143	145.182	0.948428	0.10354
I1	N5H6S2F1	4494.98	1499.33	11.0534	0.111044	140.908	1124.75	36.4264	0.145569	52.3424	0.942156	0.044353
I1	N5H6S3	4640.01	1547.68	2.31661	0.0389852	267.7	1161.01	21.7049	0.11931	373.366	0.936024	0.358715
I1	N5H6S3F1	4786.07	1596.36	20.8534	0.0599259	201.529	1197.53	19.8783	0.125101	157.239	0.928953	0.188801
I1	N6H7S2	4714.05	1572.36	14.8137	0.225673	32.0138	1179.52	30.7019	0.322254	13.9717	0.932531	0.013888
I1	N6H7S3	5005.15	1669.39	28.6516	0.204261	19.8247	1252.29	14.8435	0.192586	41.9527	0.918208	0.0428004
I1,2	N4H5S1	3321.49	1108.17	10.6256	0.143187	70.1456	831.379	131.567	1.18973	1.63815	0.945443	0.0460734
I1,2	N4H5S2	3612.58	1205.2	1.5743	0.0608204	155.304	904.153	27.8775	0.177577	18.923	0.930228	0.135219
I1,2	N5H5S2	3815.66	1272.89	7.68564	0.127763	16.2638	954.922	33.5526	0.463458	5.82447	0.91832	0.0160578
I1,2	N5H6S1	3686.62	1229.88	3.7984	0.0513077	87.7896	922.662	34.7196	0.628737	7.80323	0.925925	0.0428097
I1,2	N5H6S2	3977.71	1326.91	2.55455	0.0545041	277.734	995.436	21.9047	0.115259	52.5206	0.908246	0.181925
I1,2	N5H6S2F1	4123.77	1375.6	9.09029	0.0716005	119.7	1031.95	21.9267	0.210892	15.3989	0.957492	0.0767937
I1,2	N5H6S3	4268.81	1423.94	2.41409	0.072118	390.992	1068.21	15.0333	0.12868	267.944	0.952375	0.301
I1,2	N5H6S3F1	4414.87	1472.63	13.1341	0.0459781	85.1412	1104.72	12.8054	0.107061	44.6462	0.946415	0.135218
I1,2	N6H7S2	4342.85	1448.62	16.1192	0.116579	36.4997	1086.72	24.684	0.380878	9.36202	0.949439	0.0137565
I1,2	N6H7S2F1	4488.9	1497.31	22.0928	0.212542	25.6024	1123.23	17.6163	0.428901	9.37766	0.94327	0.0116445
I1,2	N6H7S3	4633.94	1545.65	19.8055	0.147913	20.415	1159.49	11.1987	0.213889	22.3707	0.937237	0.0300582
I1,2	N6H7S3F1	4780	1594.34	22.7531	0.223025	28.887	1196.01	14.1995	0.283731	15.5643	0.930273	0.00944443
II1,2	N4H5S1	2709.02	904.013	12.8041	0.0680671	89.7387	678.262	162.663	0.559909	4.08017	0.918532	0.0272227
II1,2	N4H5S2	3000.11	1001.04	2.74903	0.106622	548.285	751.035	82.6362	0.479826	2.35866	0.961038	0.26741
II1,2	N4H5S2F1	3146.17	1049.73	10.8104	0.104234	26.9901	787.55	167.691	1.46872	0.664193	0.954785	0.0323165
II1,2	N5H6S1	3074.15	1025.72	14.549	0.230485	20.262	769.545	121.454	1.5372	0.47486	0.957971	0.0235694
II1,2	N5H6S2	3365.24	1122.76	9.4268	0.0569213	108.376	842.318	185.024	0.407563	16.7012	0.94497	0.107886
II1,2	N5H6S3	3656.34	1219.79	2.45234	0.0670447	328.665	915.092	12.4041	0.0861805	37.7518	0.929996	0.292223
II1,2	N5H6S3F1	3802.4	1268.47	1.61586	0.0566094	202.875	951.607	24.2842	0.284712	6.69059	0.921419	0.217217
II1,2	N6H7S3	4021.47	1341.5	11.3918	0.0611389	17.0599	1006.38	107.896	0.321521	13.6865	0.908369	0.0321546
III1,2	N4H5S2	4123.72	1375.58	2.85933	0.0967533	44.1702	1031.94	64.2793	0.35507	13.8533	0.954669	0.109898
III1,2	N5H6S1	4197.76	1400.26	9.96916	0.0740305	42.6449	1050.45	77.6989	0.637723	3.97536	0.951783	0.0666088
III1,2	N5H6S2	4488.85	1497.29	12.3771	0.0809788	114.431	1123.22	61.9396	0.215849	45.0762	0.939757	0.104808
III1,2	N5H6S2F1	4634.91	1545.98	15.9611	0.225201	31.9571	1159.73	64.078	0.662804	8.83745	0.932878	0.0352008
III1,2	N5H6S3	4779.95	1594.32	2.89469	0.0900708	91.1278	1195.99	40.5288	0.146775	66.2836	0.926194	0.0594767
III1,2	N5H6S3F1	4926	1643.01	16.4703	0.166182	59.2383	1232.51	41.3656	0.193085	31.0637	0.918518	0.0321542
III1,2	N6H7S1	4562.89	1521.97	15.8425	0.15501	16.1992	1141.73	63.4324	0.251732	12.6658	0.936361	0.0244416
III1,2	N6H7S2	4853.98	1619	8.01048	0.105897	50.9697	1214.5	41.9667	0.177185	19.2465	0.922397	0.0294894
III1,2	N6H7S3	5145.08	1716.03	3.22967	0.129136	44.0255	1287.28	21.213	0.142297	82.7741	0.906932	0.281147
III1,2	N6H7S3F1	5291.14	1764.72	15.5466	0.370484	13.1222	1323.79	22.6184	0.197063	18.7712	0.953615	0.126058
III1,2	N6H7S4	5436.17	1813.07	20.2317	0.259731	14.6609	1360.05	12.6521	0.180409	42.4853	0.948907	0.130717
IV1	N4H5S2	4119.66	1374.23	8.39812	0.133255	66.8634	1030.92	41.8867	0.184731	25.2777	0.951438	0.028334
IV1	N5H6S1	4193.7	1398.91	10.3797	0.129984	63.6896	1049.43	44.6369	0.229481	8.39651	0.948503	0.0194821
IV1	N5H6S1F1	4339.76	1447.59	12.2377	0.192199	21.8773	1085.95	39.1352	0.905405	3.98141	0.942339	0.00656006
IV1	N5H6S2	4484.79	1495.94	11.038	0.0889628	252.655	1122.21	29.6486	0.164084	128.41	0.936313	0.0887775
IV1	N5H6S2F1	4630.85	1544.62	12.7176	0.0861822	88.4978	1158.72	19.2732	0.148013	24.6751	0.929365	0.0332633
IV1	N5H6S3	4775.89	1592.97	5.63671	0.0750329	254.763	1194.98	13.6777	0.114414	164.157	0.922629	0.163463
IV1	N5H6S3F1	4921.95	1641.66	11.0559	0.0899039	122.932	1231.49	9.3398	0.119996	126.248	0.914909	0.07166
IV1	N6H7S1	4558.83	1520.62	11.4361	0.0821667	56.364	1140.71	19.1261	0.313751	28.0173	0.932881	0.00851822
IV1	N6H7S1F1	4704.89	1569.3	13.1442	0.111246	16.361	1177.23	23.6479	0.201562	10.7758	0.925729	0.00322541
IV1	N6H7S2	4849.93	1617.65	9.83676	0.0792599	156.917	1213.49	13.6538	0.132275	58.6915	0.918808	0.104004
IV1	N6H7S2F1	4995.98	1666.34	11.8093	0.0939489	47.6142	1250	10.1391	0.154791	77.1628	0.910888	0.0394737
IV1	N6H7S3	5141.02	1714.68	6.87084	0.0850628	142.886	1286.26	5.75807	0.105138	178.164	0.903278	0.131599
IV1	N6H7S3F1	5287.08	1763.37	10.6563	0.132074	51.6125	1322.78	7.22035	0.180995	110.343	0.950991	0.0664535
IV1	N6H7S4	5432.12	1811.71	10.0401	0.201361	61.7267	1359.04	7.34005	0.169458	148.236	0.946209	0.0881303
IV1	N6H7S4F1	5578.17	1860.4	3.38859	0.156282	29.5572	1395.55	23.0597	0.221678	60.1049	0.940702	0.044609
IV1	N6H7S4F2	5724.23	1909.08	40.8755	0.381369	5.67735	1432.07	19.2338	0.194583	27.0706	0.934868	0.0106376
IV1	N7H8S2	5215.06	1739.36	11.0383	0.11685	24.8666	1304.77	7.63744	0.166773	39.7818	0.953468	0.0224932
IV1	N7H8S3	5506.15	1836.39	8.36556	0.119368	26.1324	1377.55	8.60616	0.146701	53.3794	0.943489	0.0347744
IV1	N7H8S3F1	5652.21	1885.08	11.011	0.172598	15.7332	1414.06	9.96763	0.157637	27.6968	0.937818	0.0140446
IV1	N7H8S4	5797.25	1933.42	16.6581	0.185279	13.6197	1450.32	9.88982	0.163552	47.0365	0.932317	0.0139812
IV1	N8H9S3	5871.29	1958.1	17.3682	0.323533	9.05336	1468.83	13.3615	0.200384	17.3597	0.929201	0.00651597
V1	N5H6S2	3345.29	1116.1	18.0191	0.0895404	72.8196	837.329	129.313	0.331972	4.24863	0.947391	0.0597892
V1	N5H6S3	3636.38	1213.13	3.32073	0.0740889	166.502	910.103	78.6134	0.293206	9.23455	0.932771	0.142972
V1	N5H6S3F1	3782.44	1261.82	2.79752	0.0636519	81.8075	946.617	70.9621	0.320665	14.1723	0.924376	0.08972
V1	N6H7S2F1	3856.48	1286.5	9.41872	0.106753	24.2231	965.127	120.176	0.51198	16.5324	0.919971	0.0280749
V1	N6H7S3	4001.51	1334.85	3.8331	0.0470258	115.098	1001.39	129.755	0.249562	409.397	0.911577	0.0966443
V1	N6H7S3F1	4147.57	1383.53	7.31695	0.0683345	46.9837	1037.9	37.2789	0.378867	10.5267	0.901947	0.0554372
V1	N6H7S4	4292.61	1431.88	3.01874	0.0981595	126.575	1074.16	45.1229	0.247115	52.4472	0.954007	0.111981
V1	N6H7S4F1	4438.67	1480.56	14.4251	0.0682214	50.9234	1110.67	28.1462	0.392935	34.129	0.948259	0.0661913
V1	N6H7S4F2	4584.73	1529.25	24.9998	0.201894	43.5804	1147.19	16.1637	0.364897	18.3593	0.942102	0.0436653
V1	N7H8S3	4366.65	1456.56	9.27784	0.178319	30.8297	1092.67	171.388	0.274511	39.1298	0.951176	0.0388926
V1	N7H8S3F1	4512.7	1505.24	13.2184	0.237327	17.4887	1129.18	123.181	0.39213	8.13983	0.945223	0.0264342
V1	N7H8S4	4657.74	1553.59	23.1451	0.161922	34.3573	1165.44	48.6821	0.384812	3.0957	0.939396	0.0346441
V1	N8H9S3	4731.78	1578.27	26.0098	0.171575	26.8984	1183.95	10.1055	0.218775	48.8739	0.936071	0.0675429
V1	N8H9S4	5022.87	1675.3	67.2797	0.436859	31.3339	1256.73	17.6717	0.235048	38.7504	0.922411	0.097787
V1	N8H9S4F1	5168.93	1723.98	49.1649	0.113972	15.5729	1293.24	5.16736	0.0865799	22.7567	0.914702	0.0402239
V2	N4H5S2	2966.14	989.72	22.7531	0.0399677	35.4341	742.542	149.273	1.19094	1.17425	0.90174	0.0107035
V2	N5H6S1	3040.18	1014.4	19.4587	0.0970266	16.0284	761.051	111.14	1.14962	1.59954	0.960748	0.00699888
V2	N5H6S2	3331.27	1111.43	10.8431	0.104798	78.022	833.825	74.0917	0.851434	3.10076	0.948237	0.0491338
V2	N5H6S2F1	3477.33	1160.12	6.38417	0.0423568	18.194	870.34	75.0312	0.961147	2.22841	0.940933	0.115949
V2	N5H6S3	3622.37	1208.46	2.65551	0.0617841	215.545	906.599	33.6638	0.209587	13.0998	0.933751	0.0260961
V2	N5H6S3F1	3768.42	1257.15	3.18629	0.114052	197.694	943.113	32.7189	0.45922	3.26824	0.925426	0.114432
V2	N5H6S3F2	3914.48	1305.83	5.3594	0.057486	21.8358	979.628	148.249	0.997005	2.39796	0.916579	0.0196236
V2	N6H7S2	3696.4	1233.14	4.47867	0.0448499	88.6579	925.108	32.255	0.216258	10.2799	0.929643	0.0263445
V2	N6H7S2F1	3842.46	1281.83	4.69338	0.0560832	25.1585	961.623	31.9323	0.251034	5.46401	0.921055	0.123347
V2	N6H7S3	3987.5	1330.17	6.23418	0.155085	85.4241	997.882	20.6919	0.0889562	43.8015	0.912723	0.160553
V2	N6H7S3F1	4133.56	1378.86	6.81845	0.0337352	76.2038	1034.4	18.9097	0.138275	45.2111	0.90316	0.0181438
V2	N6H7S4	4278.59	1427.21	5.9867	0.123535	173.379	1070.66	10.0497	0.108551	140.233	0.954672	0.0640508
V2	N6H7S4F1	4424.65	1475.89	3.30485	0.0891488	41.7441	1107.17	7.99113	0.102569	131.686	0.948975	0.125614
V2	N6H7S4F2	4570.71	1524.58	13.124	0.0351864	58.4599	1143.68	8.3593	0.0874674	54.6593	0.942871	0.0516913
V2	N7H8S4F1	4789.78	1597.6	17.3689	0.0606651	38.7444	1198.45	6.8181	0.158573	42.9537	0.933507	0.0378735
V2	N8H9S4	5008.86	1670.63	22.6503	0.280621	7.61303	1253.22	4.37642	0.116871	39.9475	0.92333	0.0287288
V2	N8H9S4F1	5154.92	1719.31	26.9212	0.233646	14.7789	1289.74	6.13476	0.0861524	20.3392	0.915674	0.0207162
